# Supplementary material for: Proteome driven re-evaluation and functional annotation of the Streptococcus pyogenes SF370 genome
Source: BMC Microbiol. 2011 Nov 10;11:249. doi: 10.1186/1471-2180-11-249 (PMC3224786; doi:10.1186/1471-2180-11-249)
Supplement: Additional file 1 — Cross-sectional Genome Overview of GAS. Thirteen chromosomal DNA sequences were obtained from the NCBI database. CDS length and coverage, number of genes, number of protein coding genes, and average lengths of protein coding genes were calculated from the information for each genome. The CDS region indicates the total length of genes annotated in each genome. Number of genes refers to those counted as tagged as "gene" in a particular genome. The genes that are annotated as protein coding regions are the number of protein coding genes. The genome overview is listed for the genome submitted or updated year. a) The gene predictor used in this strain was not clearly stated in the manuscript, but estimated via citation. b) The CDS coverage and the number of genes in Manfredo were not analyzed (NA) because of an annotation format that differed from other genomes. [file 1471-2180-11-249-S1.XLS]

## Sheet: raw (2)
strain	serotype	gene ID	genome submited / updated year	Gene Predictor	Genome length (bp)	CDS region (bp)	CDS coverage (%)	Number of genes	Number of protein coding genes	Average length of protein coding gene (bp)	Reference
SF370	M1	AE004092	2001	GLIMMER 2.0	1852441	1610525	0.869407	1804	1696	915.002	Ferretti JJ et. al. (2001) [17]
MGAS8232	M18	AE009949	2002	GLIMMER 2.0	1895017	1640538	0.865711	1857	1845	875.405	Smoot JC et. al. (2002) [18]
MGAS315	M3	AE014074	2002	GLIMMER 2.0 (a	1900521	1663116	0.875084	1951	1865	873.964	Beres SB. et. al. (2002) [19]
SSI-1	M3	BA000034	2003	GLIMMER 2.0	1894275	1633849	0.862519	1928	1861	864.243	Nakagawa et. al.(2003) [20]
MGAS6180	M28	CP000056	2005	ERGO system	1897573	1685391	0.888182	1977	1894	872.561	Green NM et. al.(2005) [21]
MGAS5005	M1	CP000017	2005	ERGO system	1838554	1626312	0.88456	1950	1865	854.619	Sumby P et. al.(2005) [26]
MGAS10270	M2	CP000260	2006	ERGO system	1928252	1719690	0.891839	2068	1987	849.053	Beres SB et. al.(2006) [22]
MGAS10750	M4	CP000262			1937111	1726971	0.891519	2060	1979	856.164
MGAS2096	M12	CP000261			1860355	1658304	0.891391	1979	1898	856.524
MGAS9429	M12	CP000259			1836467	1645483	0.896005	1962	1877	859.114
MGAS10394	M6	CP000003	2007	ERGO system	1899877	1690575	0.889834	1971	1886	879.177	Banks DJ et. al.(2004) [23]
Manfredo	M5	AM295007	2007	ORPHEUS and GLIMMER	1841271	NA(b	NA(b	NA(b	1760	878.739	Holden MT et. al.(2007) [24]
NZ131	M49	CP000829	2008	BASys	1815785	1573838	0.866753	1788	1703	905.389	McShan WM et. al.(2008) [25]
average					1.87673e+06	1656216	0.881067	1941.25	1855.08	872.304
