# Supplementary material for: Proteome driven re-evaluation and functional annotation of the Streptococcus pyogenes SF370 genome
Source: BMC Microbiol. 2011 Nov 10;11:249. doi: 10.1186/1471-2180-11-249 (PMC3224786; doi:10.1186/1471-2180-11-249)
Supplement: Additional file 2 — Overview of the shotgun proteomic analysis. Using 3 different culture conditions (static; without shaking, CO2; under 5% CO2 condition without shaking, and shake; with shaking), GAS SF370 tryptic-digested peptide was analyzed with LC-MS/MS. Approximately 7,000 spectra were queried with MASCOT server with a real and randomized decoy database for each six-frame and refined amino acid database (read DB) consisting of 1,707 CDSs. The identification certainty was evaluated by the false discovery rate (FDR). [file 1471-2180-11-249-S2.XLS]

## Sheet: table2
culture condition	cell fraction	experiment	number of queries		6-frame DB				real DB
					identiried peptide number	identiried peptide number in decoy DB	FDR		identiried peptide number	peptide number in decoyDB	FDR	identified protein number	total identified protein number
static	SNT	1	6678		1236	52	0.0403727		1429	111	0.0720779	59	71
		2	6888		1401	59	0.040411		1586	124	0.0725146	56
		3	6949		1456	71	0.0464964		1622	139	0.0789324	52
	SOL	1	7532		2553	117	0.0438202		2956	77	0.0253874	336	376
		2	7311		2519	107	0.0407464		2919	82	0.0273242	320
		3	7372		2516	100	0.0382263		2902	88	0.0294314	314
	INS	1	8200		2450	106	0.041471		2826	82	0.0281981	312	359
		2	7935		2344	109	0.0444354		2712	95	0.033844	303
		3	7830		2235	81	0.0349741		2618	74	0.0274889	298
CO2	SNT	1	7275		1642	58	0.0341176		1813	143	0.0731084	122	48
		2	7379		1676	60	0.0345622		1835	119	0.0609007	34
		3	7434		1716	64	0.0359551		1874	137	0.0681253	36
	SOL	1	7952		2860	140	0.0466667		3299	114	0.0334017	340	365
		2	6974		2466	96	0.0374707		2855	70	0.0239316	291
		3	6747		2360	90	0.0367347		2762	60	0.0212615	285
	INS	1	6907		2205	80	0.0350109		2584	73	0.0274746	287	323
		2	7203		2116	93	0.0421005		2502	67	0.0260802	260
		3	7144		2238	93	0.039897		2612	71	0.0264629	274
shake	SNT	1	5856		583	33	0.0535714		694	40	0.0544959	65	77
		2	5713		539	39	0.067474		640	41	0.0602056	61
		3	5559		520	33	0.0596745		623	42	0.0631579	62
	SOL	1	7173		2779	115	0.0397374		3208	90	0.0272893	317	349
		2	6674		2534	89	0.0339306		2930	99	0.0326841	307
		3	6707		2538	99	0.0375427		2949	74	0.024479	298
	INS	1	7051		2173	90	0.0397702		2576	76	0.0286576	287	322
		2	7179		2047	80	0.0376117		2408	74	0.0298147	276
		3	6776		1945	73	0.0361744		2249	67	0.0289292	250
