# Supplementary material for: Proteome driven re-evaluation and functional annotation of the Streptococcus pyogenes SF370 genome
Source: BMC Microbiol. 2011 Nov 10;11:249. doi: 10.1186/1471-2180-11-249 (PMC3224786; doi:10.1186/1471-2180-11-249)
Supplement: Additional file 3 — Candidate CDS found in this study. The ORFs that were assigned to more than two unique sequences are listed in this table with Gene Ontology annotation. Total numbers of average identified unique sequences of each experiment group are listed. mRNA encoding CDS candidates was amplified with RT-PCR (+) or not (-). Abbreviations: ORF ID, unique number of ORF in the six frame database in this study; Mw and pI, molecular weight and isoelectric point deduced from the amino acid sequence; SNT, supernatant fraction; SOL, soluble fraction; INS, insoluble fraction. n/a; not available. [file 1471-2180-11-249-S3.XLS]

## Sheet: ver 7
ORF ID	ORF position		Mw	pI	experimental based evidence in shotgun proteomics												Homology search based evidence
	start	end			static				CO2				shaking				MSD	SP	Gene Ontology
					SNT	SOL	INS	RT-PCR	SNT	SOL	INS	RT-PCR	SNT	SOL	INS	RT-PCR			cellular component	biological process	molecular function
13562	256888	258873	72060	5.39	3	16	20.6667	+	2	18	19.3333	+	13.6667	20.3333	17.6667	-	-	1	n/a	transport	transporter activity
125651	1343248	1341815	51687	4.99		3	2.66667	+		3	4	+		3.66667	5	+	-	-	n/a	protein folding	metal ion binding hydrolase activity peptidyl-prolyl cis-trans isomerase activity
6306	116767	119064	85161	6.1	2		19	+	2.33333		16	+	1		16.3333	+	2	1	n/a	n/a	n/a
703	12227	12781	20724	5.49		2	1	+		1.33333	1.33333	+		2	2.66667	+	-	-	cytoplasm	purine ribonucleoside salvage	metal ion binding hypoxanthine phosphoribosyltransferase activity
15403	291835	292518	26616	4.94	1	2.66667	1.33333	+		1	1	+		1	2	+	-	-	intracellular	two-component signal transduction system (phosphorelay) regulation of transcription, DNA-dependent	DNA binding two-component response regulator activity
3228	57873	60560	96760	5.92		16	15.6667	+		14.3333	21	+				-	-	-	n/a	oxidation reduction alcohol metabolic process carbon utilization	alcohol dehydrogenase (NAD) activity metal ion binding acetaldehyde dehydrogenase (acetylating) activity
123848	1376274	1375348	33433	4.73		3.66667	1	+		2	1	+		2.33333	1	+	-	-	cytoplasm	removal of superoxide radicals oxidation reduction	peroxidase activity FAD binding thioredoxin-disulfide reductase activity
5890	110961	111584	22570	4.98				-		1	1.5	+		1	2	-	-	-	n/a	n/a	aminoacyl-tRNA ligase activity tRNA binding
106976	1698357	1698674	11484	5.02		1.66667	1	+		4.33333	1	+				-	-	-	n/a	proteolysis	cysteine-type peptidase activity
