# Supplementary material for: Proteome driven re-evaluation and functional annotation of the Streptococcus pyogenes SF370 genome
Source: BMC Microbiol. 2011 Nov 10;11:249. doi: 10.1186/1471-2180-11-249 (PMC3224786; doi:10.1186/1471-2180-11-249)
Supplement: Additional file 4 — Table of identified proteins with in-house refined database. Abbreviations; a) Synonym, Tag number in SF370 genome; b) Gene, gene name; c) PID, GI number of protein in NCBInr database; d) COGs code, abbreviation of functional categories in Clusters of Orthologous Groups project. Each one letter abbreviation is detailed in the manuscript, and Additional file 5 and 6; e) MSD, the number of membrane spanning domain that calculated by SOSUI program; f) SP, the probability score of the signal peptide prediction with SignalP 3.0 program (Hidden Markov Model); g) Abbreviation in "static", "CO2", and "shake" columns: score, MASCOT score; %AA, coverage percent in amino acid; seq, spectrum matched number for unique sequence; emPAI, experimental modified Peptide Abundant Index. [file 1471-2180-11-249-S4.XLS]

## Sheet: ver 2.1
Genome information							static (g
Synonym (a	Gene (b	PID (c	COGs Code (d	Product	MSD (e	SP (f	SNT average				SOL average				INS average				SNT exp.1				SNT exp.2				SNT exp.3				SOL exp.1				SOL exp.2				SOL exp.3				INS exp.1				INS exp.2
							score	% AA	seq	emPAI	score	%AA	seq	emPAI	score	%AA	seq	emPAI	score	%AA	seq	emPAI	score	%AA	seq	emPAI	score	%AA	seq	emPAI	score	%AA	seq	emPAI	score	%AA	seq	emPAI	score	%AA	seq	emPAI	score	%AA	seq	emPAI	score	%AA	seq
SPy0002	dnaA	15674251	L	Chromosomal initiator protein							31	15.5	2	0.13																	34	18.4	2	0.13					28	12.6	2	0.13
SPy0003	dnaN	15674252	L	beta subunit of DNA polymerase III							120	20.8	2.66667	0.226667																	83	17.7	2	0.16	159	18.5	3	0.26	118	26.2	3	0.26
SPy0006	-	15674254	J	putative GTP-binding protein							185	34.2	6.33333	0.723333	84	18.85	3.5	0.365													192	31.5	7	0.72	157	32.6	5	0.59	206	38.5	7	0.86	98	21	4	0.47
SPy0008	trcF	15674256	L	putative transcription-repair coupling factor
SPy0015	ftsH	15674261	O	putative cell division protein	2						269.667	25.1333	7	0.456667	369	27.8	10.6667	0.793333													264	27.3	7	0.5	256	24	8	0.5	289	24.1	6	0.37	475	24.3	12	0.87	356	26.3	9
SPy0019	-	15674263	R	putative secreted protein		1	195.333	12.4667	3.66667	0.583333	62	18.3	3	0.26	189	26.4	3.33333	0.36	229	10.8	4	0.67	117	15.8	3	0.41	240	10.8	4	0.67					62	18.3	3	0.26					266	29.9	4	0.46	162	23.4	3
SPy0020	prsA.2	15674264	F	putative ribose-phosphate pyrophosphokinase							96.3333	11.1333	2.33333	0.28	45	5.9	2	0.2													98	12.8	3	0.44	91	10.3	2	0.2	100	10.3	2	0.2	45	5.9	2	0.2
SPy0022	plsX	15674266	I	putative fatty acid/phospholipid synthesis protein							69.5	20.3	3.5	0.37	29	23.9	2	0.2													74	23.6	3	0.31	65	17	4	0.43					28	25.7	2	0.2
SPy0044	adhA	15674284	R	putative alcohol dehydrogenase I							923	78.3333	15.6667	6.65667	671.333	69.7333	13.3333	3.21667													994	80.2	15	6.21	801	74	16	6.88	974	80.8	16	6.88	704	62.7	15	3.6	674	74.9	12
SPy0047	rpsJ	15674286	J	30S ribosomal protein S10							178.333	63.0667	6.33333	4.18333	146.667	50.3333	5.33333	3.36													146	64.7	7	5.11	175	64.7	6	3.72	214	59.8	6	3.72	116	47.1	5	3.72	157	64.7	6
SPy0049	rplC	15674287	J	50S ribosomal protein L3							194	48.8667	7.66667	2.72667	70	31.5333	4.33333	0.836667													196	45.2	7	2.05	195	62	9	3.63	191	39.4	7	2.5	76	26.4	5	1.01	77	34.1	4
SPy0050	rplD	15674288	J	50S ribosomal protein L4							561.333	58.9	9.33333	6.64667	387	57.3333	8.33333	3.18667													605	58.9	10	7.33	512	58.9	10	7.33	567	58.9	8	5.28	469	58	9	3.73	359	64.7	9
SPy0051	rplW	15674289	J	50S ribosomal protein L23							262	75.5	7.33333	11.56	192.333	72.8	7.33333	11.56													322	75.5	7	15.17	228	75.5	7	8.27	236	75.5	8	11.24	188	65.3	6	8.27	216	68.4	8
SPy0052	rplB	15674290	J	50S ribosomal protein L2							480.667	60.3	14.3333	9.22	454	65.1	13	5.59667													450	62.1	14	8.19	549	62.5	16	13.03	443	56.3	13	6.44	531	65.7	15	10.36	391	58.8	10
SPy0053	rpsS	15674291	J	30S ribosomal protein S19							160.333	55.0667	3.33333	2.08	148.667	65.9667	3.66667	2.08													152	47.8	3	2.08	174	58.7	3	2.08	155	58.7	4	2.08	163	69.6	4	2.08	106	69.6	3
SPy0055	rplV	15674292	J	50S ribosomal protein L22							465.333	57	7.66667	21.88	225	62	6.66667	5.51333													426	57	7	10.42	475	57	8	17.6	495	57	8	37.62	264	58.8	6	6.02	236	58.8	7
SPy0056	rpsC	15674293	J	30S ribosomal protein S3							497	64.5	11.6667	6.61333	682.333	78.9333	14	12.71													604	69.1	13	9.39	397	55.3	10	4.42	490	69.1	12	6.03	695	80.6	14	10.83	730	80.6	15
SPy0057	rplP	15674294	J	50S ribosomal protein L16							100.667	40.1333	3.33333	1.08667	44	31.8667	2.33333	0.6													133	39.4	3	1.22	113	39.4	4	1.22	56	41.6	3	0.82	43	29.9	2	0.49	48	21.9	2
SPy0059	rpmC	15674295	J	50S ribosomal protein L29							97.6667	58.3333	4	6.11333	62.6667	42.6667	2.66667	2.12667													94	54.4	4	5.2	100	66.2	4	5.2	99	54.4	4	7.94	59	54.4	3	1.99	49	36.8	2
SPy0060	rpsQ	15674296	J	30S ribosomal protein S17							87	53.1	3.66667	3.22333	63.3333	21.3	2	1.49333													100	65.1	5	4.88	58	41.9	2	1.42	103	52.3	4	3.37	44	20.9	2	0.8	69	22.1	2
SPy0061	-	15674297	J	50S ribosomal protein L14							166.333	51.6	5.33333	3.72	142.667	45.6333	4	1.85333													168	43.4	4	3.02	154	43.4	5	4.07	177	68	7	4.07	140	45.9	4	1.53	147	52.5	5
SPy0062	rplX	15674298	J	50S ribosomal protein L24							177	49.5	4.66667	3.81	124.667	43.2333	3	1.53													181	49.5	5	4.23	153	48.5	4	2.97	197	50.5	5	4.23	103	39.6	3	1.29	136	39.6	3
SPy0063	rplE	15674299	J	50S ribosomal protein L5							612.333	76.4667	13	14.7933	542.333	82.6	13	11.38													660	81.1	13	15.96	532	71.1	13	9.58	645	77.2	13	18.84	478	81.7	13	11.38	582	84.4	13
SPy0064	rpsN	15674300	J	30S ribosomal protein S14							21	44.2667	2.33333	2.18667																	18	44.3	2	1.25	29	41	3	4.06	16	47.5	2	1.25
SPy0065	rpsH	15674301	J	30S ribosomal protein S8			84	25.7333	2.33333	0.74	463.667	79.5667	12	23.4767	346.333	59.1	7.33333	5.45667	63	21.2	2	0.6	90	31.8	3	1.02	99	24.2	2	0.6	541	80.3	13	26.6	401	81.1	13	26.6	449	77.3	10	17.23	364	56.8	8	6.95	360	72	9
SPy0066	rplF	15674302	J	50S ribosomal protein L6							402.333	72.8333	10.3333	7.05667	286	62.3667	7.66667	2.44333													426	71.9	10	6.99	439	73.6	11	8.37	342	73	10	5.81	259	60.7	7	2.06	296	69.1	9
SPy0067	rplR	15674303	J	50S ribosomal protein L18							443	76.2667	9.66667	22.3267	347.667	66.9667	7	7.34													467	77.1	10	20.43	457	77.1	10	26.12	405	74.6	9	20.43	339	69.5	7	7.34	356	69.5	7
SPy0069	rpsE	15674304	J	30S ribosomal protein S5							372.667	64.8333	9.66667	9.01333	368.667	58.5333	9.33333	9.6													393	64	10	9.6	407	67.1	9	7.84	318	63.4	10	9.6	375	57.9	9	9.6	355	55.5	9
SPy0071	rpmD	15674305	J	50S ribosomal protein L30							107.333	65.5667	2.33333	3.01667	117	65.85	2.5	2.095													102	65	2	1.42	100	65	3	4.86	120	66.7	2	2.77	121	65	2	1.42	113	66.7	3
SPy0072	rplO	15674306	J	50S ribosomal protein L15							295.333	60.0333	7.66667	8.39333	250	55.7333	5.66667	3.37333													264	57.5	6	4.99	305	59.6	8	7.92	317	63	9	12.27	206	61	5	2.3	269	58.9	6
SPy0074	adk	15674308	F	adenylate kinase							199	32.2333	3	0.78	146.5	29	2.5	0.395													221	31.1	2	0.7	192	43.4	4	0.94	184	22.2	3	0.7	153	31.1	2	0.3	140	26.9	3
SPy0075	infA	15674309	J	putative translation initiation factor IF-1											69	86.1	2	1.04																									69	86.1	2	1.04
SPy0076	rpmJ	15674310	J	50S ribosomal protein B							96.6667	71.9333	2	16.66	101.333	65.7667	2	6.9													69	68.4	2	10.34	123	65.8	2	19.82	98	81.6	2	19.82	75	68.4	2	5.18	69	60.5	2
SPy0077	rpsM	15674311	J	30S ribosomal protein S13							94.3333	59.5	5.66667	2.63667	88.6667	50.1667	4	1.9													78	66.9	6	2.9	99	58.7	6	2.9	106	52.9	5	2.11	69	52.9	4	2.11	74	45.5	3
SPy0078	rpsK	15674312	J	30S ribosomal protein S11							183.333	35.9667	4.33333	2.18667	90.6667	24.6667	2.66667	1.01667													206	32.3	4	2.13	195	42.5	5	2.94	149	33.1	4	1.49	85	26	3	1.49	66	17.3	2
SPy0080	rpoA	15674313	K	DNA-directed RNA polymerase alpha subunit							264.667	48.1667	8	1.83	179.333	28.7333	6	1.03													263	48.7	8	1.74	261	48.7	8	2.01	270	47.1	8	1.74	204	33.3	6	1.28	151	18.3	5
SPy0080a	rplQ	15675947	J	ribosomal protein L17							155.333	53.4	4.66667	2.58333	103.333	48.2	3.66667	1.45667													168	51.6	4	2.53	135	53.9	5	1.86	163	54.7	5	3.36	125	47.7	4	1.32	137	47.7	5
SPy0092	adcR	15674315	K	putative repressor protein							52	42.9	2	0.45																	52	42.9	2	0.45
SPy0096	tyrS	15674319	J	putative tyrosine-tRNA ligase							244.333	18.8333	5.66667	0.5	112	13.5	2	0.22													288	25.4	6	0.6	246	15.8	6	0.5	199	15.3	5	0.4	79	16.5	2	0.22
SPy0097	pbp1b	15674320	M	putative penicillin-binding protein 1b											51	13.4	2	0.08																									51	13.4	2	0.08
SPy0098	rpoB	15674321	K	putative DNA-dependent RNA polymerase subunit beta							626	29.5667	19	0.673333	444.333	27.5667	13	0.41													720	30	22	0.84	672	31.3	18	0.63	486	27.4	17	0.55	503	26.5	14	0.48	438	29	11
SPy0099	rpoC	15674322	K	DNA-dependent RNA polymerase, B' subunit							563	28.9	16	0.573333	352.333	25.0667	12.6667	0.386667													588	22.8	15	0.61	589	35.2	16	0.54	512	28.7	17	0.57	253	27.8	11	0.33	310	20.6	12
SPy0109	ackA	15674332	C	acetate kinase							249.333	38.1	6.66667	0.86	84	25.0667	3	0.25													226	36.7	5	0.67	265	45.7	9	1.24	257	31.9	6	0.67	108	33.7	4	0.34	88	21.1	2
SPy0115	pepA	15674335	G	putative glutamyl-aminopeptidase							97.3333	26.8667	2.66667	0.246667																	85	29.9	3	0.28	92	32.1	2	0.18	115	18.6	3	0.28
SPy0122	-	15674339	J	possible transcriptional regulator
SPy0128	-	15674343	-	hypothetical protein	2	1					91	29.8333	3	0.296667	148.667	35.6	4.66667	0.576667													92	22.4	3	0.29	91	22.4	2	0.19	90	44.7	4	0.41	150	37.4	4	0.53	152	32.6	5
SPy0130	-	15674345	-	hypothetical protein		0.996	73	8.8	2	0.55					177.333	20.6	3.33333	0.686667					73	8.8	2	0.55																	156	17.2	3	0.68	231	27.4	4
SPy0140	-	15674351	I	putative acetyl-CoA acetyltransferase											16	9.6	2	0.17
SPy0144	-	15674354	S	conserved hypothetical protein							28	20.8	2	0.28																					28	20.8	2	0.28
SPy0145	-	15674355	J	conserved hypothetical protein							120.667	35.5	2.33333	1.11333																	102	35.5	3	1.44	126	35.5	2	0.95	134	35.5	2	0.95
SPy0148	ntpI	15674358	C	V-type Na+ -ATPase subunit I	8
SPy0154	ntpA	15674362	C	putative V-type Na+ -ATPase alpha subunit							28	20.05	2	0.1	56	23.25	2.5	0.13																	28	22.3	2	0.1	28	17.8	2	0.1	54	27.4	3	0.16	58	19.1	2
SPy0155	ntpB	15674363	C	putative V-type Na+ -ATPase subunit B											83	16.2	2.5	0.165																													126	19.7	3
SPy0160	purA	15674367	F	putative adenylosuccinate synthetase			33	8.13333	2.33333	0.193333	518.333	54.2667	16	2.25	181.333	39.1	6.66667	0.586667	28	11.2	3	0.26	40	7.2	2	0.16	31	6	2	0.16	579	54.9	17	2.59	498	56.7	14	1.57	478	51.2	17	2.59	283	44.2	10	0.96	125	38.4	5
SPy0163	-	15674368	R	putative ABC transporter (lipoprotein)			33.5	9.8	2	0.22	287	36.4667	7.33333	0.97	403.667	49.5	11	1.88333	25	7.3	2	0.22					42	12.3	2	0.22	314	40.1	9	1.2	268	28.1	7	1.02	279	41.2	6	0.69	490	52.9	12	2.41	390	46.8	11
SPy0164	nusG	15674369	K	putative transcription antitermination factor							111.333	46	3	0.753333																	86	41.9	3	0.58	117	41.9	3	0.84	131	54.2	3	0.84
SPy0173	leuS	15674378	J	putative leucyl-tRNA synthetase							229.333	26.7667	7.66667	0.306667	36.5	14.65	2.5	0.09													206	22.6	5	0.19	201	26.8	8	0.32	281	30.9	10	0.41					38	16.8	2
SPy0175	-	15674380	G	conserved hypothetical protein
SPy0183	opuAA	15674388	E	putative glycine betaine/proline ABC transporter (ATP-binding protein)							106.667	25.0667	3	0.24	190	37.7	5.33333	0.503333													96	23.4	3	0.24	91	33.2	3	0.24	133	18.6	3	0.24	221	39.4	6	0.54	167	31.2	4
SPy0184	opuABC	15674389	E	putative glycine-betaine binding permease protein	6						57.6667	10.3333	3.33333	0.186667	90	12.6333	2.66667	0.166667													69	13.6	5	0.29	58	13.2	3	0.16	46	4.2	2	0.11	145	8	4	0.23	68	10.1	2
SPy0185	polA	15674390	L	DNA-directed DNA polymerase I
SPy0189	-	15674394	R	conserved hypothetical protein
SPy0190	-	15674395	K	conserved hypothetical protein
SPy0203	tgt	15674403	J	putative tRNA-guanine transglycosylase
SPy0208	-	15674406	R	conserved hypothetical protein
SPy0215	pgi	15674409	G	glucose-6-phosphate isomerase			100.667	16.4	2.33333	0.186667	764	69.5	16.3333	3.10667	356.667	44.2333	8.66667	0.876667	115	11.4	2	0.16	102	20.7	2	0.16	85	17.1	3	0.24	806	70.2	15	2.41	763	69.9	18	4.03	723	68.4	16	2.88	338	41.4	9	0.91	378	49.9	10
SPy0224	hasC.2	15674413	M	putative UDP-glucose pyrophosphorylase		0.972					215.333	29.7667	4.66667	0.56	61.3333	21.6333	2	0.21													234	27.1	5	0.61	215	35.1	5	0.61	197	27.1	4	0.46	68	32.8	2	0.21	58	20.1	2
SPy0226	gpsA	15674414	C	putative NAD(P)H-dependent glycerol-3-phosphate dehydrogenase							280.667	48.0333	6.66667	0.896667	218.333	39.9	6	0.83													224	36.7	6	0.68	293	55	6	0.83	325	52.4	8	1.18	216	39.3	6	0.83	241	41.1	6
SPy0228	-	15674416	K	hypothetical protein
SPy0238	-	15674423	S	conserved hypothetical protein							183	22.55	2	0.46																	174	15.2	2	0.46	192	29.9	2	0.46
SPy0239	gltX	15674424	J	putative glutamyl-tRNA synthetase							192.667	27.6667	5.66667	0.6	83.3333	15.7667	3	0.22													161	22.9	4	0.42	189	30.8	6	0.69	228	29.3	7	0.69	95	17	5	0.42	84	17	2
SPy0248	-	15674430	R	hypothetical protein							296.333	40.9333	6.33333	0.99	350.333	47.2667	5.66667	0.863333													248	35.9	5	0.75	370	46.1	7	1.11	271	40.8	7	1.11	380	48.4	6	0.92	324	45.4	5
SPy0251	-	15674432	G	putative N-acetylmannosamine-6-P epimerase
SPy0252	-	15674433	G	putative sugar transporter sugar binding lipoprotein		1					145.667	13.1333	2.33333	0.166667	109	14.6667	2.33333	0.166667													126	14.6	2	0.14	115	13	2	0.14	196	11.8	3	0.22	95	13	2	0.14	135	14.8	2
SPy0266	-	15674446	S	conserved hypothetical protein	1										28	19.1	2	0.14																									28	19.1	2	0.14
SPy0267	cbf	15674447	R	putative CMP-binding factor							97	15.1	3	0.3																	97	15.1	3	0.3
SPy0268	purR	15674448	F	putative purine operon repressor							66.3333	27.1333	3.33333	0.41	60.3333	22.5667	2.66667	0.316667													86	26.5	3	0.36	59	30.5	4	0.51	54	24.4	3	0.36	54	16.5	2	0.23	37	17.9	3
SPy0269	prgA	15674449	-	putative surface exclusion protein		0.975	273	20.7	11.3333	0.59									330	23.4	12	0.65	284	23.7	13	0.65	205	15	9	0.47
SPy0271	rpsL	15674450	J	30S ribosomal protein S12							224.667	53.0667	7	3.45333	183.667	57.6667	6.66667	3.83333													206	52.6	7	3.14	230	53.3	7	4.08	238	53.3	7	3.14	215	62	6	5.22	138	57.7	7
SPy0272	rpsG	15674451	J	30S ribosomal protein S7							458.333	67.7333	11.6667	25.66	292	68.3667	7.33333	5.93333													374	66.7	11	22.39	469	69.2	12	22.39	532	67.3	12	32.2	278	69.2	9	7.18	330	66.7	7
SPy0273	fus	15674452	J	translation elongation factor G, EF-G			87	17.65	3.5	0.18	1284.33	56.8	26.6667	4.23333	1068.67	46.4333	22.3333	2.24333	132	14.9	4	0.21					42	20.4	3	0.15	1210	51	25	3.93	1349	60.7	28	4.84	1294	58.7	27	3.93	1046	46.4	21	2.38	1154	47.7	23
SPy0274	plr	15674453	G	glyceraldehyde-3-phosphate dehydrogenase, plasmin receptor			812.333	66.7	19	11.07	1565.33	89	25	42.0333	1447.33	87.7	24.3333	34.94	768	63.7	19	9.89	918	68.5	20	11.03	751	67.9	18	12.29	1662	89	24	39.54	1589	89	25	43.28	1445	89	26	43.28	1513	87.2	24	30.12	1500	88.7	26
SPy0276	-	15674454	E	putative amino acid ABC transporter (ATP-binding protein)
SPy0285	-	15674460	O	putative ABC transporter (ATP-binding protein)							132.667	25.2667	2	0.25	53	10.9	2	0.25													98	30.9	2	0.25	167	25.4	2	0.25	133	19.5	2	0.25
SPy0287	-	15674461	O	conserved hypothetical protein
SPy0292	dacA	15674465	M	penicillin-binding protein (D-alanyl-D-alanine carboxypeptidase)	1	1	92.6667	21.2	3	0.336667									78	20.7	3	0.37	98	17.3	3	0.27	102	25.6	3	0.37
SPy0294	oppB	15674466	E	oligopeptidepermease	6	0.621					42	12	2	0.12	43.5	12	2.5	0.155													42	12	2	0.12													47	12	3
SPy0296	oppD	15674468	E	oligopeptidepermease (ATP-binding protein)
SPy0297	oppF	15674469	E	oligopeptidepermease											89	17.9	2	0.2																													89	17.9	2
SPy0307	-	15674474	J	conserved hypothetical protein											59	58.8333	2	0.856667																									67	66.7	2	0.69	57	45.1	2
SPy0308	-	15674475	H	conserved hypothetical protein
SPy0316	-	15674481	S	conserved hypothetical protein							137.333	21.5667	4	0.63	88.6667	15.2667	3	0.44													136	20.6	4	0.63	164	20.6	4	0.63	112	23.5	4	0.63	88	14.3	3	0.44	86	14.3	3
SPy0317	-	15674482	E	conserved hypothetical protein		0.999	74	29.7667	3	0.423333	142	27.3	4	0.51	228	43.9333	6.66667	1.06667	83	28.6	3	0.42	92	35.7	4	0.59	47	25	2	0.26	145	25	4	0.51					139	29.6	4	0.51	227	45	7	1.28	220	42.5	6
SPy0319	-	15674483	P	conserved hypothetical protein	1	0.851	25	13.5	2	0.26									25	13.5	2	0.26
SPy0320	-	15674484	P	putative ABC transporter (ATP-binding protein)h
SPy0326	-	15674488	P	conserved hypothetical protein											21.5	41.3	2	0.29																													18	48.2	2
SPy0330	lemA	15674491	S	putative cytoplasmic membrane protein	1						153.333	46.1333	5.66667	1.31667	51	21.1	2	0.34													157	40	6	1.43	165	49.2	5	1.09	138	49.2	6	1.43					51	21.1	2
SPy0338	-	15674495	K	conserved hypothetical protein											23	14	2	0.38
SPy0341	pgdA	15674498	R	putative phosphoglycerate dehydrogenase
SPy0345	murC	15674501	M	putative UDP-N-acetyl muramate-alanine ligase							89	19	2	0.14	66.6667	21.5667	2.66667	0.186667																					89	19	2	0.14	92	21.5	3	0.21	41	15.8	2
SPy0348	-	15674503	R	putative aminodeoxychorismate lyase	1										81	15.25	2.5	0.15																									93	15.8	3	0.18	69	14.7	2
SPy0349	greA	15674504	K	putative transcription elongation factor							247.667	62.1333	5	1.22	129	53.7	3.5	0.745													277	68.8	6	1.58	206	53.4	4	0.88	260	64.2	5	1.2					108	54	4
SPy0351	-	15674505	U	hypothetical protein	5	1
SPy0369	-	15674518	J	putative hypothetical protein							90.5	27.3	2	0.26	98	17.9	2	0.26													98	27.1	2	0.26	83	27.5	2	0.26									98	17.9	2
SPy0378	hlyX	15674525	R	putative hemolysin	4		15	7	2	0.16									15	7	2	0.16
SPy0380	-	15674527	C	putative manganese-dependent inorganic pyrophosphatase (intrageneric coaggregation-relevant adhesin)							335	40.9333	8.66667	1.76333	184.333	29.1667	4.33333	0.606667													412	47.6	11	2.4	290	37.6	7	1.33	303	37.6	8	1.56	152	36.3	5	0.6	228	32.2	5
SPy0392	upp	15674535	F	putative uracil phosphoribosyltransferase							104.333	44.3333	3.33333	0.656667	49.5	18.4	2	0.31													104	63.6	4	0.73	107	29.2	3	0.51	102	40.2	3	0.73					65	23.9	2
SPy0399	tmk	15674539	F	putative thymidylate kinase
SPy0406	-	15674543	R	conserved hypothetical protein
SPy0412	exoA	15674547	L	putative 3'-exo-deoxyribonuclease							64	17.1	2	0.22																	64	17.1	2	0.22
SPy0414	lctO	15674548	C	putative lactate oxidase
SPy0416	prtS	15674549	O	putative cell envelope proteinase	2	1
SPy0422	metS	15674551	J	putative methionyl-tRNA synthetase							181.667	20.0333	5.33333	0.256667	126	18.9667	3.33333	0.156667													187	17.3	5	0.24	186	23.1	6	0.29	172	19.7	5	0.24	108	22.5	4	0.19	181	18.5	3
SPy0441	-	15674565	R	conserved hypothetical protein
SPy0443	gcaD	15674567	M	putative UDP-N-acetylglucosamine pyrophosphorylase							88.5	12.7	2	0.14																	96	16.1	2	0.14					81	9.3	2	0.14
SPy0447	pfs	15674570	F	putative MTA/SAH nucleosidase (5'-methylthioadenosine/S-adenosylhomocysteine nucleosidase)
SPy0448	-	15674571	-	hypothetical protein		1
SPy0450	-	15674572	K	putative metal-dependent transcriptional regulator							37	14.2	2	0.29																	24	16.3	2	0.29					50	12.1	2	0.29
SPy0453	mtsA	15674573	P	metal binding protein of ABC transporter (lipoprotein)	1	1	86	14.2	2	0.23	339	54.3	8	1.44667	572.333	51.8333	10	2.46333	86	14.2	2	0.23									299	57.1	7	1.3	309	48.1	8	1.52	409	57.7	9	1.52	497	48.4	11	2.64	618	53.9	11
SPy0457	-	15674576	O	putative cyclophilin-type protein		0.873					75.6667	29.8667	2.33333	0.286667	117	32.0667	3.33333	0.486667													70	33.6	2	0.24	77	34.7	2	0.24	80	21.3	3	0.38	117	25.7	4	0.54	110	35.1	3
SPy0460	rplK	15674579	J	50S ribosomal protein L11							261	44.9333	5.66667	5.05667	69	30	3	1.54													241	43.3	6	5.46	295	48.2	5	4.25	247	43.3	6	5.46	92	31.2	3	1.29	80	41.1	4
SPy0461	rplA	15674580	J	50S ribosomal protein L1							305	47.9	9.33333	3.73667	271.333	48.6	5	1.28333													271	39.3	8	2.61	310	55.9	10	4.3	334	48.5	10	4.3	301	57.6	6	1.79	262	42.8	4
SPy0463	rrf	15674582	J	putative ribosome recycling factor							193.333	50.4333	6	1.75333	124.667	39.1	2.66667	0.503333													229	48.6	5	1.89	188	51.9	7	1.89	163	50.8	6	1.48	120	44.3	3	0.58	152	34.1	3
SPy0464	-	15674583	S	conserved hypothetical protein
SPy0467	-	15674585	S	conserved hypothetical protein
SPy0469	-	15674586	-	putative 42 kDa protein	1	1	31	9.5	2	0.19									31	9.5	2	0.19
SPy0470	-	15674587	S	67 kDa Myosin-crossreactive streptococcal antigen							139.333	18.8667	3.66667	0.19	106.333	24.2667	4	0.21													151	24.1	4	0.21	131	17.6	3	0.15	136	14.9	4	0.21	97	27.6	5	0.27	103	16.9	3
SPy0476	era	15674592	R	GTP-binding protein (GTPase)							80	14.8	2	0.2																	80	14.8	2	0.2
SPy0506	pcp	15674611	O	putative pyrrolidone carboxyl peptidase							151.333	33.6333	3.33333	0.583333	131	45.4333	4	0.73													127	22.3	2	0.31	131	32.6	4	0.72	196	46	4	0.72	143	32.6	4	0.72	129	50.7	5
SPy0511	gloA	15674615	E	putative lactoylglutathione lyase							47	24.8	2	0.53	114	37.6	3	0.89													78	22.4	2	0.53	30	29.6	2	0.53	33	22.4	2	0.53
SPy0512	-	15674616	C	putative NAD(P)H-flavin oxidoreductase
SPy0513	pepQ	15674617	E	putative XAA-PRO dipeptidase; X-PRO dipeptidase							187.667	26.2	5	0.49	32	7.8	2	0.17													181	17.2	4	0.37	208	30.7	6	0.61	174	30.7	5	0.49	32	7.8	2	0.17
SPy0514	ccpA	15674618	K	catabolite control protein A							327.333	48.5333	7.66667	1.37333	267.667	48.1	5.66667	0.836667													375	45.3	7	1.17	316	55	9	1.58	291	45.3	7	1.37	270	45	6	1	208	49.5	5
SPy0517	thrS	15674621	J	putative threonyl-tRNA synthetase 1							230.667	27.2667	8.33333	0.5	149	22.2	3.66667	0.243333													169	22.9	6	0.35	308	31.5	10	0.61	215	27.4	9	0.54	135	24	4	0.24	183	22.4	4
SPy0528	vicR	15674628	T	two-component response regulator							44.5	29.9	2	0.26																	51	38.6	2	0.26					38	21.2	2	0.26
SPy0552	-	15674649	-	hypothetical protein
SPy0560	-	15674655	I	conserved hypothetical protein							210.667	31.2	7.33333	0.613333	98.3333	18.5667	3	0.22													205	34.4	8	0.68	254	29	7	0.58	173	30.2	7	0.58	114	20.8	3	0.22	117	27.2	4
SPy0567	-	15674657	R	conserved hypothetical protein
SPy0568	-	15674658	R	conserved hypothetical protein											96	30.7	2	0.24																									96	30.7	2	0.24
SPy0569	ftsY	15674659	U	putative signal recognition particle (docking protein)							157	16.4667	4.66667	0.303333	64.3333	13.8333	3	0.183333													128	11.6	4	0.25	208	21.3	5	0.33	135	16.5	5	0.33	40	16.3	2	0.12	68	12	4
SPy0575	-	15674664	S	conserved hypothetical protein	2
SPy0580	-	15674668	K	conserved hypothetical protein
SPy0587	-	15674673	R	conserved hypothetical protein	1						128.333	33.0667	2	0.9	125.333	31.1	2	0.9													164	38.5	2	0.9	90	33.3	2	0.9	131	27.4	2	0.9	109	38.5	2	0.9	142	27.4	2
SPy0588	-	15674674	-	conserved hypothetical protein	1	0.941					70	40.8	3	0.77	87.6667	38.7333	3.33333	1.02333													70	40.8	3	0.77									97	38.7	4	1.15	101	43	3
SPy0593	-	15674678	S	conserved hypothetical protein							79	56.45	2.5	1.475	46.6667	61.9	2.33333	1.33																	59	52.9	3	1.91	99	60	2	1.04	37	57.1	2	1.04	30	52.9	2
SPy0595	lysS	15674679	J	putative lysyl-tRNA synthetase							130	25.2333	6	0.573333	155.667	21.7667	5	0.43													163	28.2	7	0.66	109	25.4	6	0.57	118	22.1	5	0.49	188	20.9	5	0.4	121	21.5	5
SPy0599	-	15674682	S	putative transcription regulator											25	9.4	2	0.43
SPy0604	-	15674686	-	hypothetical protein	1	1
SPy0605	bsaA	15674687	O	putative glutathione peroxidase
SPy0606	pepF	15674688	E	putative oligopeptidase							207.667	27.8	6.33333	0.503333	120	18.85	4.5	0.29													214	25	6	0.52	278	29.2	8	0.6	131	29.2	5	0.39	160	18	5	0.32	80	19.7	4
SPy0608	ppc	15674689	C	putative phosphoenolpyruvate carboxylase
SPy0611	tufA	15674691	J	putative translation elongation factor EF-Tu			273	21.0333	5.33333	0.936667	1429.33	62.2333	26	28.0033	1699.67	64.3	25	21.2233	273	19.6	6	1.09	218	22.1	4	0.63	328	21.4	6	1.09	1499	62.8	26	25.27	1301	60.3	25	29.37	1488	63.6	27	29.37	1739	59.3	24	23.43	1533	66.8	26
SPy0613	tpi	15674692	G	putative triosephosphate isomerase			372.333	47.3333	9	4.21667	759	63.1	13.3333	11.9667	723	60.8333	11	7.95667	441	47.2	10	4.66	296	47.6	7	3.33	380	47.2	10	4.66	788	63.1	14	10.91	741	63.1	13	10.91	748	63.1	13	14.08	831	63.1	12	10.91	753	56.3	11
SPy0617	-	15674695	R	conserved hypothetical protein							76	26.8	2	0.23																					76	26.8	2	0.23
SPy0623	pacL	15674699	P	putative calcium-transporting ATPase	9						91	7.8	2.5	0.085	136	11.5	3.66667	0.17													102	7.2	3	0.1	80	8.4	2	0.07					218	15.8	5	0.26	62	9.9	2
SPy0643	prfB	15674713	J	putative peptide chain release factor 2							59	9.76667	2	0.18	26	8	2	0.18													64	7.4	2	0.18	68	7.4	2	0.18	45	14.5	2	0.18
SPy0644	ftsE	15674714	D	putative cell-division ATP-binding protein
SPy0651	asnS	15674719	J	putative asparaginyl-tRNA synthetase							42.6667	11.6	3	0.206667	73.3333	17.5667	2.66667	0.18													38	15.8	3	0.21	24	6.7	2	0.13	66	12.3	4	0.28	81	11.8	4	0.28	53	18.1	2
SPy0652	-	15674720	R	conserved hypothetical protein							163.333	27.1333	3	0.333333	152	27.7333	3	0.33													138	25	2	0.21	170	30.7	3	0.33	182	25.7	4	0.46	182	25.7	3	0.33	152	25.7	3
SPy0697	-	15674759	-	hypothetical protein, phage associated	4						15	14.1	2	0.06																					15	14.1	2	0.06
SPy0702	-	15674763	-	hypothetical protein, phage associated											28	2.9	2	0.15																									28	2.9	2	0.15
SPy0711	speC	15674769	-	pyrogenic exotoxin C precursor, phage associated	1	0.995	254.333	35.6	6	1.39667									282	31.5	5	1.18	303	43.8	7	1.83	178	31.5	6	1.18
SPy0712	mf2	15674770	-	putative DNase (similar to mitogenic factor), phage associated		1	344.333	53.0667	8.33333	2.37333									317	55.2	9	2.51	432	48.8	8	2.51	284	55.2	8	2.1
SPy0713	pepD	15674771	E	putative dipeptidase							89.6667	12.3333	2.66667	0.17	66	12.3	2	0.13													96	9.7	3	0.19	96	17.8	3	0.19	77	9.5	2	0.13	66	12.3	2	0.13
SPy0714	adcA	15674772	R	putative adhesion protein		1
SPy0717	rpmE	15674775	J	50S ribosomal protein L31							272	68.6333	3.66667	5.6	272.667	66.3	4	5.27667													251	66.3	3	7.23	225	66.3	3	2.34	340	73.3	5	7.23	263	66.3	4	3.51	289	66.3	4
SPy0721	-	15674777	C	putative flavodoxin
SPy0724	rplS	15674780	J	50S ribosomal protein L19							116	51.8667	4	2.24667	41.6667	33.9333	2.33333	1.04333													107	53	4	2.19	119	51.3	4	1.53	122	51.3	4	3.02	37	32.2	2	0.59	33	40	3
SPy0727	gyrB	15674782	L	putative DNA gyrase, subunit B											38	16.3	2	0.09
SPy0728	-	15674783	D	conserved hypothetical protein	1						35	14.55	2	0.1	206	22.0667	7.33333	0.566667																	27	13.9	2	0.1	43	15.2	2	0.1	166	25.4	8	0.55	302	24.2	10
SPy0731	eno	15674785	G	putative enolase			593	51.2667	13	2.14667	2275.33	87.8	35	35.7267	2043	79.7	35	34.8967	510	50.1	14	1.9	638	53.1	13	2.64	631	50.6	12	1.9	2120	88	34	30.18	2367	87.4	35	39.83	2339	88	36	37.17	1938	80.9	35	34.68	2082	78.4	35
SPy0737	epf	15674788	-	putative extracellular matrix binding protein	2	1									52	10.8	3	0.0733333																									45	11.9	4	0.08	57	10.8	3
SPy0740	sagC	15674791	-	streptolysin S associated ORF		0.917					74	18.2	2	0.17	63	20.75	2	0.17																	74	18.2	2	0.17					69	23.9	2	0.17
SPy0741	-	15674792	-	hypothetical protein											51	27.2	2	0.13
SPy0744	-	15674795	V	putative ABC transporter (ATP-binding protein)							76.3333	17.7	2.66667	0.323333	134.667	29.3333	4.33333	0.606667													73	18.6	2	0.2	78	17.6	3	0.45	78	16.9	3	0.32	205	33.6	6	0.91	77	33.2	3
SPy0747	-	15674798	R	conserved hypothetical protein	2	0.877	154.333	12.8333	5	0.24					455	32.8667	14.3333	0.65	102	12.3	5	0.24	186	12.2	5	0.24	175	14	5	0.24													480	38.4	19	0.91	454	26.8	12
SPy0751	lig	15674800	L	putative DNA ligase
SPy0752	-	15674801	I	conserved hypothetical protein
SPy0756	atpF	15674804	C	putative proton-translocating ATPase, subunit b	1						84	38.2	3.33333	0.796667	172.667	54.9	4	1.13667													55	29.9	3	0.69	86	44.5	3	0.69	111	40.2	4	1.01	195	57.3	4	1.39	159	53.7	4
SPy0758	atpA	15674806	C	putative proton-translocating ATPase, alpha subunit							207	36.4	6.33333	0.45	395	42.5667	11	0.91													260	31.5	6	0.42	134	34.3	7	0.51	227	43.4	6	0.42	399	49.2	12	1.02	461	48.2	12
SPy0759	atpG	15674807	C	putative proton-translocating ATPase, gamma subunit							95	21	3	0.35	74.6667	17.8667	3.33333	0.396667													95	21	3	0.35									48	20.6	3	0.35	83	14.8	3
SPy0760	atpD	15674808	C	putative proton-translocating ATPase, beta subunit							400	45.3	8.66667	0.88	617.333	58.5333	13.6667	1.92													408	44.7	8	0.76	391	51.9	10	1.12	401	39.3	8	0.76	670	54.1	14	2.28	465	53.8	12
SPy0761	atpC	15674809	C	putative proton-translocating ATPase, epsiron subunit
SPy0763	-	15674811	M	putative UDP-N-acetylglucosamine 1-carboxyvinyltransferase
SPy0768	pheS	15674814	J	putative phenylalanyl-tRNA synthetase (alpha subunit)											38.5	23.15	2	0.16																													31	24.9	2
SPy0769	pheT	15674815	R	phenylalanyl-tRNA synthetase (beta subunit)							195.667	29.2667	8.33333	0.356667	199.667	26.2667	6.33333	0.26													262	34	9	0.39	136	28.5	8	0.34	189	25.3	8	0.34	231	25.5	7	0.29	185	20.7	7
SPy0775	-	15674820	R	conserved hypothetical protein
SPy0776	rexB	15674821	L	putative ATP-dependent exonuclease, subunit B
SPy0779	rpsU	15674824	J	30S ribosomal protein S21							75	44.2667	2.66667	2.04667																	69	50	3	2.43	69	32.8	2	1.28	87	50	3	2.43
SPy0780	mscL	15674825	M	putative large conductance mechanosensitive channel	3	0.537					102	30.8	2	0.6																	102	30.8	2	0.6
SPy0782	rpoD	15674827	K	putative RNA polymerase sigma 42 protein							101	36.45	3.5	0.3	98	22.2	2	0.16													118	37.4	4	0.35	84	35.5	3	0.25
SPy0783	-	15674828	R	conserved hypothetical protein
SPy0784	rmlD	15674829	M	putative dTDP-4-keto-L-rhamnose reductase							94.6667	18.8667	3.66667	0.443333	41	8.8	2	0.22													114	22.5	4	0.49	111	17.6	4	0.49	59	16.5	3	0.35					41	8.8	2
SPy0790	rgpDc	15674833	G	ABC-transporter (ATP-binding protein) - possibly involved in cell wall localization and side chain formation of rhamnose-glucose polysaccharide											19.5	23.55	2	0.15																									23	29.4	2	0.15
SPy0792	rgpFc	15674835	M	conserved hypothetical protein - possibly involved in cell wall localization and side chain formation of rhamnose-glucose polysaccharide											40	13.8	2	0.1																									40	13.8	2	0.1
SPy0802	-	15674844	-	hypothetical protein	1										100.333	29.0667	2	0.43																									99	25.9	2	0.43	121	25.9	2
SPy0804	infC	15674846	J	putative translation initiation factor 3 (IF3)							160.333	48.3333	3.66667	1.08333	142.667	46.7667	2.33333	0.873333													118	54	3	0.86	241	47.2	4	1.53	122	43.8	4	0.86	142	46.6	2	0.86	149	52.8	3
SPy0805	rpmI	15674847	J	50S ribosomal protein L35							88	26.1667	2.33333	3.98333	79	38.5	3	2.21													76	30.8	2	2.21	100	16.9	2	3.74	88	30.8	3	6	79	38.5	3	2.21
SPy0806	rplT	15674848	J	50S ribosomal protein L20							33	46.2	2	0.56	137.333	28.8667	3.33333	1.14667													33	46.2	2	0.56									152	32.8	4	1.44	113	26.9	2
SPy0807	-	15674849	M	conserved hypothetical protein	5						23	16.2	2	0.08	88.6667	8.7	2.66667	0.106667													23	16.2	2	0.08									88	8.2	3	0.12	82	9.2	2
SPy0811	-	15674853	S	conserved hypothetical protein							89	33.6	2	0.6																					89	33.6	2	0.6
SPy0818	-	15674859	M	hypothetical protein			20	5.6	2	0.16									20	5.6	2	0.16
SPy0819	rplU	15674860	J	50S ribosomal protein L21							333	73.3667	7	9.79667	218.333	43.6	4	3.67													353	76.9	8	13.97	320	76.9	7	7.71	326	66.3	6	7.71	209	43.3	4	4.07	206	43.3	4
SPy0822	rpmA	15674862	J	50S ribosomal protein L27							86.3333	55.7	4.33333	6.01667	75	49.5	3.66667	2.49667													102	55.7	5	8.89	76	55.7	4	4.58	81	55.7	4	4.58	78	46.4	5	3.19	58	46.4	3
SPy0835	carB	15674870	E	putative carbamoylphosphate synthetase
SPy0836	-	15674871	M	conserved hypothetical protein	1	0.955					330.667	38.1667	8	0.75	465.333	51.8333	10.3333	1.26667													381	37.6	8	0.75	303	32.9	8	0.75	308	44	8	0.75	536	52.2	10	1.16	399	50.6	10
SPy0837	-	15674872	V	putative ABC transporter (ATP-binding protein)
SPy0838	-	15674873	V	conserved hypothetical protein	4	0.626									136.333	15.9333	2	0.186667																									179	18.2	2	0.24	115	10.1	2
SPy0840	rpsP	15674875	J	30S ribosomal protein S16							204.667	67.0333	8	15.3667	103	65.6	3.33333	2.58333													233	63.3	7	9.35	191	68.9	8	12.87	190	68.9	9	23.88	139	65.6	4	3.31	69	65.6	3
SPy0843	-	15674877	-	hypothetical protein		0.898									446	32.5333	14.3333	0.53																									463	34.3	16	0.59	506	31.1	13
SPy0844	-	15674878	R	conserved hypothetical protein							94	44.75	2	0.51																	87	41.4	2	0.51	101	48.1	2	0.51
SPy0852	apbA	15674885	H	putative 2-dehydropantoate 2-reductase							274.333	41.7	6.66667	1.25	148.333	30.7333	5.66667	0.806667													213	39.1	7	1.11	286	46.9	7	1.32	324	39.1	6	1.32	137	33.9	5	0.75	193	39.1	6
SPy0854	fruB	15674887	G	putative fructose-1-phosphate kinase							101	16.5	2	0.21	68.3333	24.1	2.33333	0.253333													101	16.5	2	0.21									80	21.8	3	0.34	45	20.5	2
SPy0855	-	15674888	G	putative fructose-specific enzyme II, PTS system BC component	10						245.333	18.1333	5	0.376667	289	21	5.33333	0.446667													195	22.2	5	0.33	277	16	5	0.4	264	16.2	5	0.4	335	18.7	6	0.54	278	20.5	6
SPy0857	mur1.2	15674890	N	putative peptidoglycan hydrolase	1	1	207.5	33.6	2	0.32									201	30.2	2	0.32	214	37	2	0.32
SPy0861	-	15674891	-	hypothetical protein	1	1	20	5.6	2	0.21													20	5.6	2	0.21
SPy0865	-	15674893	S	conserved hypothetical protein							118	26.7333	2.66667	0.306667	93	20.8	2.66667	0.306667													159	27	3	0.35	111	29.4	3	0.35	84	23.8	2	0.22	102	17.4	3	0.35	77	19.5	2
SPy0872	-	15674897	F	putative secreted 5'-nucleotidase		1
SPy0881	mvaS.2	15674906	I	putative 3-hydroxy-3-methylglutaryl-coenzyme A synthase (HMG-CoA synthase)
SPy0882	thyA	15674907	F	putative thymidylate synthase
SPy0885	clpX	15674910	O	putative ATP-dependent Clp protease subunit X							197.667	29.8667	7.33333	0.736667	134	26.2333	6.33333	0.606667													268	30.6	8	0.89	169	30.1	9	0.89	156	28.9	5	0.43	120	24.4	6	0.53	135	25.2	6
SPy0886	-	15674911	R	conserved hypothetical GTP-binding protein
SPy0888	clpL	15674913	O	putative ATP-dependent Clp proteinase (ATP-binding subunit)							70	12.3	2	0.09	75	20.6	3	0.13																	76	18.9	2	0.09	64	5.7	2	0.09	75	20.6	3	0.13
SPy0890	deoB	15674915	G	putative phosphopentomutase							221	33.9333	8.66667	1.38	149	28.8667	6.33333	0.703333													217	33.5	8	1.21	226	32.8	9	1.38	220	35.5	9	1.55	119	29.3	6	0.54	157	27.3	6
SPy0891	arsC	15674916	P	putative arsenate reductase
SPy0892	punA	15674917	F	putative purine nucleoside phosphorylase							147.667	20.9667	4	0.796667	107	19.1	4.33333	0.863333													150	19	4	0.73	145	14.9	4	0.73	148	29	4	0.93	130	14.9	4	0.93	84	21.2	5
SPy0894	deoD2	15674918	F	putative purine nucleoside phosphorylase							277.667	49.2333	6	1.74333	162.333	52.8667	5	1.00667													291	49.8	6	1.97	307	48.1	6	1.63	235	49.8	6	1.63	177	52.3	5	1.07	150	53.6	6
SPy0900	pyrF	15674922	F	putative orotidine-5'-decarboxylase PyrF
SPy0901	pyrE	15674923	F	putative orotate phosphoribosyltransferase
SPy0903	-	15674925	E	putative ABC transporter (binding protein)		0.918
SPy0909	parE	15674930	L	putative DNA topoisomerase IV (subunit B)
SPy0910	parC	15674931	L	putative DNA topoisomerase IV (subunit C)			22	5.1	2	0.08					20	8.1	2	0.07					22	5.1	2	0.08																					20	8.1	2
SPy0911	bcaT	15674932	E	putative branched-chain-amino-acid aminotransferase							40.6667	22.4333	2.66667	0.256667																	41	21.5	2	0.19	29	17.6	3	0.29	52	28.2	3	0.29
SPy0912	-	15674933	-	hypothetical protein							147	55.2667	3	2.97667	172	50.4667	3.33333	2.83													149	51.3	3	2.83	130	63.2	3	1.74	162	51.3	3	4.36	196	63.2	4	2.83	153	50	3
SPy0913	-	15674934	J	putative ribosomal protein S1-like DNA-binding protein			68	10	2	0.18	1101.33	72.3333	26	9.77	967.333	65.4	21	5.95333	68	10	2	0.18									1130	68.6	25	8.5	1138	72.8	26	9.99	1036	75.6	27	10.82	1005	69.8	22	6.64	842	63.6	22
SPy0915	-	15674936	R	conserved hypothetical protein
SPy0919	-	15674940	-	hypothetical protein	1	1					164.333	54.6	3	9.08333	195.667	60.9	3.66667	14.7967													209	48.3	3	8.44	140	53.4	2	5.02	144	62.1	4	13.79	209	67.2	4	13.79	239	62.1	4
SPy0923	-	15674943	-	hypothetical protein
SPy0924	-	15674944	R	conserved hypothetical proteins
SPy0927	apt	15674947	F	putative adenine phosphoribosyltransferase							73	25	2	0.39	55	22.1	2	0.39																	88	15.1	2	0.39	58	34.9	2	0.39
SPy0933	cpsFO	15674953	M	glucose-1-phosphate thymidyl transferase							193.667	27.7	4.33333	0.696667	173	24.3333	3.66667	0.48													206	34.3	5	0.81	167	26	4	0.64	208	22.8	4	0.64	151	32.5	4	0.48	204	23.2	4
SPy0935	cpsFP	15674954	M	putative dTDP-4-keto-6-deoxyglucose-3,5-epimerase			40	15.2	2	0.37	83.6667	24.2	2.33333	0.386667													40	15.2	2	0.37	47	24.9	2	0.32	124	29.9	3	0.52	80	17.8	2	0.32
SPy0936	cpsFQ	15674955	M	putative dTDP-glucose-4,6-dehydratase							184	36.5667	6	0.726667	54.5	21.85	3	0.285													153	32.9	5	0.63	165	28	5	0.63	234	48.8	8	0.92					58	17.1	2
SPy0944	-	15674962	-	hypothetical protein							19	20	2	0.97																	19	20	2	0.97
SPy0994	-	15675002	-	putative minor tail protein - phage associated	5
SPy0996	-	15675004	-	hypothetical protein
SPy0998	-	15675006	-	conserved hypothetical protein - phage associated							29	12.4	2	0.1																					33	10.5	2	0.1	25	14.3	2	0.1
SPy1007	speI	15675011	-	streptococcal exotoxin I
SPy1012	-	15675015	R	conserved hypothetical protein
SPy1020	-	15675021	R	conserved hypothetical protein							65.5	13.45	3	0.17	74.3333	16.0667	3.66667	0.213333													62	17.7	3	0.17					69	9.2	3	0.17	77	17.5	5	0.3	64	20.4	3
SPy1026	acoA	15675025	C	putative acetoin dehydrogenase (TPP-dependent) alpha chain							108.333	16.1333	2.66667	0.276667	184.667	14.7	3.33333	0.39													88	20.2	2	0.2	129	15.8	4	0.43	108	12.4	2	0.2	147	16.8	3	0.43	148	9.6	3
SPy1028	acoB	15675026	C	putative acetoin dehydrogenase (TPP-dependent) beta chain							264	46.9	8.33333	1.16	218.333	39	6	0.926667													289	46.1	9	1.42	240	45.8	8	1.03	263	48.8	8	1.03	205	39.5	8	1.22	239	38	5
SPy1029	acoC	15675027	C	putative dihydrolipoamide S-acetyltransferase							137.333	27.8333	2	0.163333	125.333	26.0667	3.33333	0.236667													130	22.8	2	0.14	150	21.3	2	0.21	132	39.4	2	0.14	111	24.7	3	0.21	163	24.3	4
SPy1031	acoL	15675028	C	putative dihydrolipoamide dehydrogenase, component E3							604.667	47.4	17.3333	1.56333	532.333	38.1333	13.6667	1.11667													616	42.6	18	1.65	649	49.7	17	1.65	549	49.9	17	1.39	664	39.9	17	1.65	509	34.8	12
SPy1033	-	15675030	H	putative lipoate-protein ligase							210.333	29.9667	6	0.666667	63	13.9	2.33333	0.216667													282	32.8	7	0.81	180	24.6	6	0.66	169	32.5	5	0.53	70	12.5	2	0.18	62	16.1	2
SPy1035	-	15675032	M	putative UDP-N-acetylmuramyl tripeptide synthetase
SPy1037	-	15675034	S	conserved hypothetical protein	1	1	208	34.3667	6.33333	1.06					144.333	26.6	2	0.2	219	31.1	6	1.06	195	35.8	6	1.06	210	36.2	7	1.06													161	28.6	2	0.2	141	26.7	2
SPy1038	-	15675035	G	putative phospho-sugar mutase							163.667	47.2333	6	0.63	123.333	50.3667	6	0.596667													133	36.4	5	0.49	127	40.8	6	0.59	231	64.5	7	0.81	125	54.8	5	0.39	180	55.9	7
SPy1043	-	15675039	G	conserved hypothetical protein
SPy1053	lepA	15675045	M	GTP-binding protein							116	11.6	2	0.1	108	11.3	2.33333	0.116667																	116	11.6	2	0.1					95	13.1	2	0.1	93	10.5	2
SPy1055	csrA	15675047	O	putative heavy metal stress response protein
SPy1058	-	15675050	G	putative phosphotransferase system (PTS), enzyme II component B							411.667	81.6	12.3333	19.3333	360.333	81	9.33333	6.13333													328	81.6	12	21.53	465	81.6	12	14.94	442	81.6	13	21.53	344	81	9	6.98	397	84.7	10
SPy1059	-	15675051	G	putative phospotransferase system (PTS), enzyme II, component C	7										45.5	15.2	2	0.25																									27	8	2	0.25
SPy1060	-	15675052	G	putative phospotransferase system (PTS), enzyme II component D	5						116.5	19.3	2	0.37																	126	13.5	2	0.37					107	25.1	2	0.37
SPy1069	-	15675061	C	putative NADH dehydrogenase							59.3333	23.1667	2	0.32	28	28.5	2	0.32													42	32.5	2	0.32	35	22	2	0.32	101	15	2	0.32	32	24.5	2	0.32	24	32.5	2
SPy1070	-	15675062	E	putative dipeptidase			128	15.6333	3.33333	0.296667	375	32.9667	9.66667	1.12	318	29.2	6.33333	0.55	98	10	2	0.15	129	19.8	4	0.32	157	17.1	4	0.42	436	36.9	12	1.39	323	37.5	9	1.11	366	24.5	8	0.86	360	23	7	0.55	338	30.9	7
SPy1072	rplJ	15675064	J	50S ribosomal protein L10							394.667	75.9333	13	14.8567	441.333	65.0667	11	11.2733													440	88.6	12	15.76	331	64.5	13	15.76	413	74.7	14	13.05	486	74.1	13	15.76	429	69.3	11
SPy1073	rplL	15675065	J	50S ribosomal protein L7/L12							903.333	96.7	14.6667	452.293	1074	92.6	13	345.907													1001	96.7	15	488.06	850	96.7	15	488.06	859	96.7	14	380.76	1083	92.6	13	180.58	1169	92.6	14
SPy1094	-	15675078	G	conserved hypothetical protein	1	0.854					108.333	15.4	2.33333	0.226667	157	10	2	0.19													87	8.1	2	0.19	98	8.1	2	0.19	140	30	3	0.3					166	10	2
SPy1097	folE	15675080	H	GTP cyclohydrolase							79	27.5	2	0.51	70	33.1667	2	0.32																	86	29	2	0.51	72	26	2	0.51	45	37	2	0.32	55	39	2
SPy1098	folP	15675081	H	dihydropteroate synthase							44.3333	23.7	2.66667	0.343333	26	25.6	2	0.25													30	27.1	3	0.39	39	27.8	3	0.39	64	16.2	2	0.25	26	25.6	2	0.25
SPy1100	folK	15675083	H	hydroxymethylpterin pyrophosphokinase							65.6667	43.5667	2	0.39																	98	46.4	2	0.39	46	34.3	2	0.39	53	50	2	0.39
SPy1101	murB	15675084	M	putative UDP-N-acetylenolpyruvoylglucosamine reductase
SPy1102	potA	15675085	E	putative spermidine / putrescine ABC transporter (ATP-binding protein)
SPy1110	-	15675092	C	putative malic enzyme ((S)-malate:NAD+ oxidoreductase (decarboxylating))							136	33.25	4	0.37																	130	30.2	4	0.37					142	36.3	4	0.37
SPy1113	-	15675094	R	putative acid phosphatase (class B)		1	75	18	3.33333	0.64	89.6667	30.5	4.33333	0.796667	59.3333	24.5667	2.66667	0.366667	50	12.8	2	0.3	96	23.9	5	0.93	79	17.3	3	0.69	120	30.5	4	0.79	63	30.5	4	0.59	86	30.5	5	1.01	68	25.1	3	0.42	56	17.7	2
SPy1120	-	15675100	R	conserved hypothetical protein							34	13.1	2	0.3	26	9.8	2	0.3																	34	13.1	2	0.3
SPy1123	prs	15675103	F	putative phosphoribosyl pyrophosphate synthetase							158	12.4	2.66667	0.27	86	13.95	2	0.19													152	13.2	2	0.19	175	12	3	0.31	147	12	3	0.31					69	13.2	2
SPy1125	-	15675105	S	putative GTP pyrophosphokinase							125	18.8	2	0.27	141.667	25.1333	2.66667	0.383333																					125	18.8	2	0.27	140	22.9	2	0.27	151	25.6	2
SPy1128	pta	15675108	C	putative phosphotransacetylase							483.667	52.5667	14	3.92667	180	45.9333	5.33333	0.713333													526	48.6	13	3.5	435	51.1	15	4.37	490	58	14	3.91	176	37.2	5	0.86	132	44.1	4
SPy1136	xpt	15675113	F	putative xanthine phosphoribosyltransferase
SPy1139	-	15675116	R	putative 4-oxalocrotonate tautomerase
SPy1141	prfA	15675118	J	putative peptide chain release factor 1							47	7	2	0.17																	47	7	2	0.17
SPy1143	-	15675120	J	hypothetical protein
SPy1150	nox	15675127	R	NADH Oxidase							616.333	42.5667	14	2.2	412	38.3333	12	1.52333													595	45	15	2.62	668	41	14	2.18	586	41.7	13	1.8	428	39.7	12	1.46	333	39.3	12
SPy1151	ldh	15675128	C	putative L-lactate dehydrogenase			61.3333	8.96667	2	0.22	534.667	62.0667	16.3333	5.81333	377.333	38.0333	9.66667	1.86667	63	9.2	2	0.22	56	7	2	0.22	65	10.7	2	0.22	504	52	16	5.02	536	65.7	16	6.21	564	68.5	17	6.21	348	41.9	10	1.94	435	45	11
SPy1152	gyrA	15675129	L	DNA gyrase A subunit											18	16.8	2	0.07																													18	16.8	2
SPy1154	-	15675130	M	hypothetical protein	2	1	181.333	24.2333	3.66667	0.93					90	16.2	2.33333	0.356667	223	27.3	5	1.45	177	25.7	3	0.67	144	19.7	3	0.67													96	12.4	2	0.41	84	20.9	2
SPy1157	-	15675133	-	hypothetical protein	1	0.944					234.333	56.5667	5.33333	3.09333	215	48.9	4.33333	3.09333													250	54.9	6	4.07	243	61.5	5	3.02	210	53.3	5	2.19	190	41	4	2.19	292	50.8	5
SPy1161	-	15675137	R	conserved hypothetical protein							48	18.4	3	0.34	27.5	19.1	2	0.28													48	18.4	3	0.34									20	19.1	2	0.34	35	19.1	2
SPy1164	topA	15675140	L	putative DNA topoisomerase I											57	13.1	2	0.08																									57	13.1	2	0.08
SPy1173	gid	15675145	J	putative glucose-inhibited division protein
SPy1177	-	15675149	C	putative methylmalonyl-CoA decarboxylase, beta-subunit	9						19	23.1	2	0.17																					19	23.1	2	0.17
SPy1189	citF	15675158	C	putative citrate lyase, alpha subunit							41	15.5	2	0.12	22	10.6	2	0.12													28	12	2	0.12	54	19	2	0.12					22	10.6	2	0.12
SPy1200	ffh	15675165	U	putative signal recognition particle							192	26.1	5	0.346667	145.333	24.8667	5	0.32													216	31	4	0.32	183	22.4	5	0.32	177	24.9	6	0.4	135	22.5	5	0.32	103	27.6	5
SPy1204	guaA	15675169	F	putative GMP synthase							578.667	36.2333	12.6667	1.20667	110.5	18.15	5	0.365													619	44.6	15	1.58	663	36	13	1.3	454	28.1	10	0.74	148	21.3	6	0.48	73	15	4
SPy1206	-	15675171	R	putative ABC transporter (ATP-binding protein)
SPy1210	-	15675174	K	conserved hypothetical protein							22	20.6	2	0.14	22	13	2	0.14																	22	20.6	2	0.14									22	13	2
SPy1213	fhs.1	15675177	F	putative formate-tetrahydrofolate ligase											89	13.95	2	0.11																									95	15.1	2	0.11	83	12.8	2
SPy1224	pgmA	15675188	G	putative phosphoglucomutase			66	10.7	2	0.12	631.667	51.9667	16.3333	1.47	273.667	34.8	9.66667	0.666667					66	10.7	2	0.12					807	58.7	20	1.9	598	53	16	1.37	490	44.2	13	1.14	313	36.4	11	0.75	161	34.3	8
SPy1227	-	15675191	R	putative sugar ABC transporter (ATP-binding protein)							43.5	19.7	3.5	0.225	179.667	27.4	5	0.356667													37	21.2	3	0.19					50	18.2	4	0.26	217	25.5	5	0.41	159	27.1	5
SPy1228	-	15675192	R	putative lipoprotein		1	133.333	14.7	3.33333	0.386667	401	54.2	8.66667	1.56	413.667	42	10.3333	2.02333	139	14.9	3	0.34	124	12.3	4	0.48	137	16.9	3	0.34	437	54.6	9	1.39	410	50.9	9	2.1	356	57.1	8	1.19	510	44.9	11	2.39	423	39.7	10
SPy1234	rpsT	15675196	J	30S ribosomal protein S20							155.333	44.1667	3	1.87	137	39	2.66667	1.58667													141	40.3	3	1.87	170	51.9	3	1.87	155	40.3	3	1.87	127	40.3	3	1.87	127	36.4	2
SPy1237	-	15675198	T	putative response regulator
SPy1239	pepN	15675199	E	putative lysyl-aminopeptidase; aminopeptidase N							202.333	18	7	0.28	52	15.7667	3.66667	0.13													236	15.3	9	0.35	168	19.1	5	0.18	203	19.6	7	0.31	66	20.9	4	0.14	47	13	4
SPy1240	phoU	15675200	P	putative phosphate uptake regulatory protein											85	15	2	0.29																									111	17.1	2	0.29	59	12.9	2
SPy1241	pstB	15675201	P	phosphate ABC transporter (ATP-binding protein)											38.5	19.2	2	0.25																									35	19.8	2	0.25	42	18.6	2
SPy1242	pstB2	15675202	P	putative phosphate ABC transporter (ATP-binding protein)											82	21.3	2	0.37
SPy1245	pstS	15675205	P	putative phosphate ABC transporter, periplasmic phosphate-binding protein	1	1
SPy1260	-	15675219	S	conserved hypothetical protein							569	77.3	9	8.12667	681.667	71.5667	8.33333	8.02333													546	77.3	9	7.39	526	77.3	9	6.03	635	77.3	9	10.96	688	77.3	9	9.02	728	68.7	8
SPy1261	-	15675220	S	hypothetical protein
SPy1262	-	15675221	S	conserved hypothetical protein							779	86.8	15	28.1867	679.333	83.4	15.6667	25.4533													822	88.3	15	25.24	777	83.8	16	29.66	738	88.3	14	29.66	724	86	16	29.66	651	81	16
SPy1264	-	15675223	-	hypothetical protein	2						75.3333	24.8333	3	0.5	103	31.5	3.33333	0.573333													92	23.2	3	0.5	28	23.2	3	0.5	106	28.1	3	0.5	135	32	3	0.5	88	30.5	4
SPy1273	cfa	15675228	-	CAMP factor		1	389	53.0667	10.3333	3.94									397	51.4	10	4.09	464	58.8	12	4.77	306	49	9	2.96
SPy1275	-	15675230	E	putative amino acid ABC transporter (ATP-binding protein)
SPy1280	glmS	15675233	M	putative L-glutamine-D-fructose-6-phosphate amidotransferase							485	40	11.3333	1.02667	532.667	42.5333	11.3333	1.08333													404	41.1	10	0.89	496	45.5	14	1.3	555	33.4	10	0.89	511	44	11	1.08	555	49.2	12
SPy1282	pyk	15675235	G	putative pyruvate kinase			318.667	34.2	6.33333	0.676667	1163.67	70.8	24	5.81333	704.667	53.3333	18.6667	3.09	227	37.2	7	0.7	412	34.8	8	0.94	317	30.6	4	0.39	1291	70.6	24	6.35	1123	64.2	23	5.93	1077	77.6	25	5.16	734	54.4	19	3.33	751	54.4	19
SPy1283	pfk	15675236	G	putative 6-phosphofructokinase							602.667	58.0667	13.3333	3.41	506	53.1333	12	3.01333													657	56.7	14	3.52	619	64.4	14	3.93	532	53.1	12	2.78	469	56.1	11	2.78	589	49.3	13
SPy1285	-	15675238	K	putative transcriptional regulator (GntR family)
SPy1286	-	15675239	V	putative ABC transporter (ATP-binding protein)							89	19.8	2	0.27	131.667	54.4333	4.66667	0.886667																	89	19.8	2	0.27					169	51.7	6	1.04	124	61.6	4
SPy1291	glgP	15675244	G	putative glycogen phosphorylase							420.333	30.6667	9.33333	0.423333	258.333	17.6333	5	0.21													427	34.1	10	0.46	474	28.6	10	0.46	360	29.3	8	0.35	295	19.6	5	0.21	280	15.1	5
SPy1292	malM	15675245	G	putative 4-alpha-glucanotransferase							54	7.2	2	0.12																					54	7.2	2	0.12
SPy1294	-	15675247	G	putative maltose/maltodextrin-binding protein		0.99	549.333	56.4667	14	2.55667	976.333	69.4	19.3333	5.32333	1179	73.4333	25	10.96	593	58.8	15	2.95	570	55.9	14	2.36	485	54.7	13	2.36	959	68.9	18	4.98	984	71.6	21	6.42	986	67.7	19	4.57	1126	76.9	25	11.24	1218	74	25
SPy1302	amyA	15675254	G	putative cyclomaltodextrin glucanotransferase		1	680.333	28.0667	12.3333	0.98	55	11.8	3	0.13	99.3333	15.6	5.33333	0.24	700	28.8	13	0.98	689	28.7	12	0.98	652	26.7	12	0.98	48	11.8	2	0.08	63	13.1	3	0.13	54	10.5	4	0.18	79	16	6	0.27	147	17.3	6
SPy1306	malX	15675256	G	maltose/maltodextrin-binding protein		0.959					894.667	51.3	18	4.13667	714	44.2333	15.3333	2.88333													967	52.3	18	4.37	866	50.8	18	4.37	851	50.8	18	3.67	680	45.8	16	3.06	783	45.8	16
SPy1310	dltC	15675259	I	putative D-alanyl carrier protein							73.6667	34.2	2	1.43	39	34.2	2	0.93													80	34.2	2	1.68	83	34.2	2	0.93	58	34.2	2	1.68	39	34.2	2	0.93
SPy1312	dltA	15675261	Q	putative D-alanine-D-alanyl carrier protein ligase							207.667	20.4	4.33333	0.35	165.333	12.2333	2.33333	0.203333													202	14.8	3	0.25	189	23.4	4	0.32	232	23	6	0.48	158	7.8	2	0.18	221	21.1	3
SPy1315	-	15675263	E	hypothetical protein	6	1					153	15.6	4	0.18	700	28.3667	16.3333	1.19													205	15.7	4	0.18	117	15.6	4	0.18	137	15.5	4	0.18	755	30	17	1.37	723	33.4	18
SPy1316	-	15675264	E	putative ABC transporter (ATP-binding protein)							248	35.6333	5.66667	1.72667	255	33.2	6.66667	1.87													267	38.6	6	1.52	232	36.6	5	1.83	245	31.7	6	1.83	329	30.9	6	2.18	229	37.8	8
SPy1333	-	15675273	R	putative GTP-binding protein							39.5	24.5	2.5	0.18																					34	25.4	2	0.14	45	23.6	3	0.22
SPy1343	-	15675279	S	hypothetical protein							103.667	22.2667	3.33333	0.226667	75	16.9	2.66667	0.16													61	24.5	3	0.18	145	25.3	4	0.32	105	17	3	0.18	79	17.6	2	0.12	61	15.1	3
SPy1346	-	15675282	J	putative RNA methyltransferase
SPy1352	aroA	15675285	E	putative 3-phosphoshikimate 1-carboxyvinyltransferase							20	18.8	2	0.15																					20	18.8	2	0.15
SPy1354	map	15675287	J	putative methionine aminopeptidase							147	31.2333	4	0.596667	97	25.0333	2.66667	0.353333													136	26.9	4	0.65	158	26.9	4	0.49	147	39.9	4	0.65	57	22.7	2	0.22	123	21.3	3
SPy1357	grab	15675290	-	protein GRAB (protein G-related alpha 2M-binding protein)		1	30	6.9	2	0.36					351.667	54.5333	7.33333	3.83									30	6.9	2	0.36													316	56.2	7	4.91	346	51.2	8
SPy1359	metK	15675292	H	S-adenosylmethionine synthetase							87	18.1667	4.33333	0.42	130.333	14.6333	4.33333	0.413333													99	19.8	5	0.45	86	16.6	5	0.56	76	18.1	3	0.25	145	14.8	5	0.45	100	12.3	5
SPy1368	udk	15675300	F	putative uridine kinase							41	25.7	2.5	0.39																	28	27.4	2	0.3					54	24	3	0.48
SPy1369	deaD2	15675301	L	putative RNA helicase
SPy1370	-	15675302	G	putative deacetylase	1	0.62
SPy1371	gapN	15675303	C	putative NADP-dependent glyceraldehyde-3-phosphate dehydrogenase			495	51.1333	13	2.15	1470.67	89.6	32	15.4033	1110.33	74.3	26	8.45667	461	46.9	13	2.15	513	50.7	13	2.15	511	55.8	13	2.15	1476	83.8	32	13.39	1445	92.6	31	16.41	1491	92.4	33	16.41	1157	86.3	27	9.48	1136	70.1	26
SPy1372	pstI	15675304	G	putative phosphoenolpyruvate:sugar phosphotransferase system enzyme I							536.333	39.9667	15.6667	1.37	235.667	20.4667	8	0.5													563	38.5	15	1.37	538	43.8	16	1.37	508	37.6	16	1.37	229	20.5	8	0.5	299	19.6	8
SPy1373	ptsH	15675305	G	putative phosphotransferase system phosphohistidine-containing protein			119.333	40.9667	2.66667	2.98667	345.667	45.2	3.66667	7.09	226.333	57.8667	3.33333	7.09	118	44.8	3	3.45	69	33.3	2	2.06	171	44.8	3	3.45	328	47.1	4	6.16	358	41.4	3	8.95	351	47.1	4	6.16	195	41.4	3	6.16	248	41.4	3
SPy1374	nrdH	15675306	O	putative glutaredoxin							104	71.3333	2	1.04																	96	68.1	2	1.04	96	77.8	2	1.04	120	68.1	2	1.04
SPy1375	nrdE.2	15675307	F	putative ribonucleotide reductase alpha-chain							134.667	12.9	3.33333	0.143333	27	11.5667	2.66667	0.113333													143	16.8	4	0.17	148	12.9	3	0.13	113	9	3	0.13	24	8.9	3	0.13	32	15.9	3
SPy1378	nrdF.2	15675308	F	ribonucleotide diphosphate reductase small subunit							58	12.9	2	0.19																	58	12.9	2	0.19
SPy1389	alaS	15675313	J	putative alanyl-tRNA synthetase							229.667	23.7333	7.66667	0.353333	170.333	20.1667	6.33333	0.296667													188	18.8	8	0.35	200	26.6	7	0.31	301	25.8	8	0.4	192	22.7	8	0.4	193	20	6
SPy1390	-	15675314	O	putative protease maturation protein		0.998					360	28.2	6	0.906667	454	40.4667	10.3333	2.04													404	26.5	7	1.28	373	33	7	0.93	303	25.1	4	0.51	497	36.5	12	2.74	458	44.4	10
SPy1393	pepB	15675317	E	putative oligopeptidase							48.6667	11.6	2	0.1																	44	11.6	2	0.1	58	11.6	2	0.1	44	11.6	2	0.1
SPy1400	queA	15675321	J	putative S-adenosylmethionine-tRNA ribosyltransferase-isomerase
SPy1406	sodA	15675326	P	superoxide dismutase (Fe/Mn)			400.667	59.8667	8.33333	3.74667	193.667	48.7667	5.33333	1.12	103	20.9	2	0.32	525	74.1	10	5.5	322	56.2	7	1.98	355	49.3	8	3.76	134	42.8	4	0.74	236	54.2	7	1.63	211	49.3	5	0.99	103	20.9	2	0.32
SPy1409	comEA	15675329	L	putative competence protein	1	0.985
SPy1415	deaD	15675334	L	putative ATP-dependent RNA helicase							176.333	23.0667	4.33333	0.3																	146	22.8	4	0.3	179	25.4	4	0.23	204	21	5	0.37
SPy1416	prfC	15675335	J	putative peptide-chain-release factor 3							174	16.9	3	0.25	80.3333	8.5	2	0.14																	174	16.9	3	0.25					70	5.6	2	0.12	122	8.2	2
SPy1429	gpmA	15675343	G	putative phosphoglycerate mutase							525.333	77.5	13	6.16	235	57.7	7.66667	2.27333													497	78.4	13	6.74	570	79.2	13	5.87	509	74.9	13	5.87	222	56.7	8	1.96	304	59.3	8
SPy1432	pyrD	15675344	F	putative dihydroorotate dehydrogenase							25	18	2	0.2																	25	18	2	0.2
SPy1436	mf3	15675346	-	putative deoxyribonuclease		0.997	132.333	23.1333	3.66667	0.54									156	28.4	4	0.6	123	25.7	3	0.42	118	15.3	4	0.6
SPy1446	-	15675355	S	hypothetical protein							18	4.6	2	0.09																	18	4.6	2	0.09
SPy1489	hlpA	15675394	L	histone-like DNA-binding protein							649.667	83.5	9.66667	201.59	589.333	83.5	9.66667	136.05													616	83.5	9	99.77	665	83.5	10	252.5	668	83.5	10	252.5	672	83.5	10	136.05	561	83.5	10
SPy1493	-	15675397	S	conserved hypothetical protein
SPy1503	-	15675406	G	putative phosphomannomutase							115	21.7	5.66667	0.336667	40	15.4	2	0.11													113	20.9	7	0.43	105	18.3	5	0.29	127	25.9	5	0.29					40	15.4	2
SPy1509	clpE	15675411	O	putative ATP-dependent protease							98.3333	17.3333	4.33333	0.18	196.333	19.5	7	0.303333													109	20	5	0.21	95	17	3	0.12	91	15	5	0.21	150	20.4	6	0.26	219	24.2	8
SPy1513	ileS	15675414	J	putative isoleucyl-tRNA synthetase							202	17.2333	5.66667	0.193333	179.667	13.6333	4.33333	0.146667													219	19	7	0.24	148	14.3	3	0.1	239	18.4	7	0.24	200	16.2	5	0.17	201	12.4	5
SPy1514	divIVAS	15675415	D	cell-division initiation protein (septum placement)							335.667	47.3333	6	1.15	358.667	50.7667	6.66667	1.25667													364	45.2	6	1.14	318	49.2	7	1.39	325	47.6	5	0.92	362	56.3	7	1.39	437	60.3	8
SPy1518	-	15675418	S	conserved hypothetical protein							127	23.4	3	0.45	92.6667	21.4	3.66667	0.583333													127	23.4	3	0.45									130	22	4	0.65	47	18.8	3
SPy1520	ftsZ	15675420	D	putative cell division protein							598	50.0333	12.3333	2.61	469.667	41.0333	9.66667	1.56667													594	46.7	14	2.95	605	52.8	11	2.44	595	50.6	12	2.44	448	51.3	10	1.28	565	40.8	10
SPy1521	ftsA	15675421	D	cell division protein							65	13	2	0.14	76	16.5333	2.66667	0.193333													65	13	2	0.14									72	19.2	2	0.14	89	21.1	4
SPy1525	murD	15675424	M	putative UDP-N-acetylmuramoylalanine-D-glutamate ligase							34.6667	9.93333	2.66667	0.193333	45.3333	20.1667	2.66667	0.193333													42	7.5	3	0.22	26	7.7	2	0.14	36	14.6	3	0.22	37	21.2	2	0.14	24	20.1	2
SPy1527	-	15675426	T	putative GTP-binding protein TypA/BipA (tyrosine phosphorylated protein A)							102.5	19.9	4	0.235	25	10.05	2	0.1													112	28.9	3	0.21	93	10.9	5	0.26									33	9.3	2
SPy1529	glcK	15675428	K	glucose kinase							399.333	34.5	7.66667	1.06667	180	26.1	4.33333	0.51													452	34.1	7	0.94	365	35.3	8	1.13	381	34.1	8	1.13	212	23.5	4	0.46	208	33.4	4
SPy1531	dpr	15675430	P	putative peroxide resistance protein							310	58.3	9	5.2	167.667	39.0667	5	1.51333													290	58.3	9	4.86	288	58.3	8	4.86	352	58.3	10	5.88	171	46.9	5	1.23	162	30.9	5
SPy1541	arcC	15675439	E	putative carbamate kinase		0.96	74	8.2	2	0.24	641	62.5333	9.66667	2.69333	304	54.2	6.66667	1.15									74	8.2	2	0.24	619	65.2	10	2.45	702	62	10	3.18	602	60.4	9	2.45	290	58.5	6	0.95	304	49.4	7
SPy1542	-	15675440	E	putative Xaa-His dipeptidase							399.667	44.4	12	1.54333	277	31.3667	9	0.85													450	43.1	12	1.65	334	40.4	11	1.33	415	49.7	13	1.65	342	38.6	11	1.05	308	31.6	9
SPy1544	arcB	15675442	E	putative ornithine transcarbamylase			92.3333	18.1	3	0.376667	1651.33	77.8	24.3333	33.6567	1138.67	70.9333	20	15.71	88	25.5	4	0.46	57	19.9	2	0.21	132	8.9	3	0.46	1474	78	25	29.83	1795	78	24	32.52	1685	77.4	24	38.62	1140	73	20	16.17	1012	66.2	19
SPy1547	sagP	15675444	E	streptococcal antitumor protein (possible arginine deiminase)			158	28.2333	6.66667	0.68	1544	80.7667	34.3333	37.92	1151.33	70.5	29	13.0233	164	25.3	6	0.59	167	30.4	8	0.86	143	29	6	0.59	1566	81.3	35	34.92	1711	80.5	35	46.31	1355	80.5	33	32.53	1194	74	28	12.7	1152	71.3	30
SPy1551	-	15675447	S	conserved protein - function unknown							123	22.7	2	0.27																	123	22.7	2	0.27
SPy1558	-	15675451	O	hypothetical protein		0.838
SPy1567	-	15675459	R	conserved hypothetical protein							17	10	2	0.07																	17	10	2	0.07
SPy1568	valS	15675460	J	putative valine-tRNA ligase							54	11.2	2.66667	0.09	51.5	7.3	2.5	0.085													23	11.9	2	0.07	64	11.6	3	0.1	75	10.1	3	0.1	84	7.9	3	0.1
SPy1571	-	15675463	-	hypothetical protein							88	21.75	2	0.54																					131	22.1	2	0.54	45	21.4	2	0.54
SPy1572	-	15675464	-	hypothetical protein
SPy1582	-	15675471	Q	conserved hypothetical protein							88	17.9	2	0.25																					88	17.9	2	0.25
SPy1613	-	15675492	J	conserved protein - function unknown							201.667	51.8333	5.66667	2.15667	138.333	24.7333	3	0.726667													187	61.5	5	1.43	221	51.1	6	2.78	197	42.9	6	2.26	160	30.2	3	0.81	115	22	3
SPy1618	cysM	15675496	E	putative O-acetylserine lyase							577.333	59.8333	12.3333	3.48667	169.333	47.3	4.33333	0.58													537	51.1	12	3.6	623	57.5	13	4.06	572	70.9	12	2.8	202	57.2	7	0.95	142	42.8	3
SPy1625	-	15675501	R	putative protein kinase	1										87.5	26.6	2.5	0.125																									104	27.7	3	0.15	71	25.5	2
SPy1626	pppL	15675502	T	putative phosphoprotein phosphatase							173.333	26.8333	3	0.423333	93.5	23.6	2	0.26													176	27.2	3	0.42	128	17.5	2	0.26	216	35.8	4	0.59	92	17.5	2	0.26	95	29.7	2
SPy1628	fmt	15675504	J	putative methionyl tRNA formyltransferase							82.5	14.5	2	0.21																	84	11.6	2	0.21					81	17.4	2	0.21
SPy1630	-	15675506	K	conserved hypothetical protein							67	43.3	2	0.68																	67	43.3	2	0.68
SPy1633	-	15675508	R	conserved hypothetical protein	1	0.709	28	4.9	2	0.13	88	14	2.66667	0.15	214.667	24.5667	6	0.423333					29	4.9	2	0.13	27	4.9	2	0.13	80	10.3	2	0.11	101	18.1	3	0.17	83	13.6	3	0.17	292	28	6	0.45	177	23.6	5
SPy1637	atoB	15675510	I	putative acetyl-CoA:acetyltransferase
SPy1640	-	15675513	Q	putative oxidoreductase							38	23.6	2	0.25																	38	23.6	2	0.25
SPy1642	luxS	15675515	T	autoinducer-2 production protein							88	25.6	2	0.41	126	25.6	2	0.41																	91	25.6	2	0.41	85	25.6	2	0.41					126	25.6	2
SPy1643	-	15675516	-	hypothetical protein	1		289.667	21.5333	5.66667	0.573333	137.333	19.3	4	0.273333	194	24.4333	6.66667	0.5	315	26.4	6	0.61	315	19	6	0.61	239	19.2	5	0.5	164	21.3	5	0.35	141	17.6	4	0.27	107	19	3	0.2	230	30.7	8	0.62	163	17	6
SPy1646	-	15675518	D	conserved hypothetical protein							101.333	39.8	2.66667	1.12	95.3333	40.7333	2.33333	0.93													88	33.3	2	0.63	108	45.4	3	1.08	108	40.7	3	1.65	118	25.9	2	1.08	76	33.3	2
SPy1649	pbp1A	15675521	M	putative penicillin-binding protein 1a	1	0.986					80.3333	17.0333	2.33333	0.0966667	210	20.3333	4.66667	0.236667													114	22.7	3	0.13	57	12.2	2	0.08	70	16.2	2	0.08	242	30.4	6	0.27	182	14.8	4
SPy1651	pepC	15675522	E	putative cysteine aminopeptidase C			20	22	2	0.15	394.333	40.5667	10.6667	1.52	200.333	25.4667	5.66667	0.523333					20	22	2	0.15					351	31.9	9	1.26	394	47.6	12	1.57	438	42.2	11	1.73	218	26.5	6	0.55	161	24.3	7
SPy1652	nadE	15675523	H	putative NAD+ synthase							148.333	30.5667	4	0.54																	203	27.4	3	0.37	173	35.8	6	0.88	69	28.5	3	0.37
SPy1653	-	15675524	H	putative nicotinate phosphoribosyltransferase							110.667	13.3	4	0.263333	83.5	14.65	2	0.12													119	14.7	5	0.34	120	16.1	4	0.26	93	9.1	3	0.19	97	13.8	2	0.12	70	15.5	2
SPy1657	-	15675527	E	putative amino acid ABC transport system (ATP-binding protein)							58	30.4	2	0.26	111	15.8	2	0.26													58	30.4	2	0.26									128	16.6	2	0.26	119	14.6	2
SPy1659	-	15675529	L	putative ATP-dependent RNA helicase							77	27.3	2.66667	0.236667	61	21	2	0.13													79	24.6	3	0.21	83	32	3	0.29	69	25.3	2	0.21	61	21	2	0.13
SPy1674	-	15675537	V	putative ABC transporter (ATP-binding protein)							93	33.6	2.66667	0.36	80.6667	19.2667	2	0.41													64	44.7	2	0.26	104	30.3	3	0.41	111	25.8	3	0.41	66	15.2	2	0.41	67	21.3	2
SPy1676	tkt	15675539	G	putative transketolase							454.333	34	13.3333	0.896667	171.667	26.5333	6.66667	0.32													495	37	11	0.79	427	30.5	16	1.11	441	34.5	13	0.79	120	25.3	7	0.34	176	29.7	7
SPy1686	-	15675546	S	hypothetical protein	2	0.563	60	12.7	3	0.86									60	12.7	3	0.86
SPy1687	-	15675547	S	conserved hypothetical protein
SPy1688	glyS	15675548	J	putative glycyl-tRNA synthetase (beta subunit)							211.333	18.9667	6.66667	0.41	224	20.7667	7.33333	0.37													172	17.7	6	0.29	263	19.9	7	0.47	199	19.3	7	0.47	311	24.6	8	0.41	203	17.8	7
SPy1689	glyQ	15675549	J	putative glycyl-tRNA synthetase (alpha subunit)							44.3333	13.9	3	0.316667	41	10.2	2	0.2													54	11.5	4	0.44	41	18.7	3	0.31	38	11.5	2	0.2
SPy1693	-	15675551	R	putative reductase / dehydrogenase							16	12.5	2	0.23																					16	12.5	2	0.23
SPy1694	nagA	15675552	G	putative N-acetylglucosamine-6-phosphate deacetylase							52	12.3	2	0.17																									52	12.3	2	0.17
SPy1697	-	15675554	-	hypothetical protein
SPy1698	-	15675555	S	conserved hypothetical protein											63	8.6	2	0.23																									63	8.6	2	0.23
SPy1700	-	15675557	R	conserved hypothetical protein							93	19	2	0.23	44	17.9	2	0.23													93	19	2	0.23
SPy1704	lacD.1	15675559	G	putative tagatose 1,6-diphosphate aldolase
SPy1707	lacB.1	15675560	G	putative galactose-6-phosphate isomerase											32	12.3	2	0.39																									32	12.3	2	0.39
SPy1708	lacA.1	15675561	G	putative galactose-6-phosphate isomerase
SPy1710	-	15675563	G	putative PTS system, enzyme IIB component							91.5	53.5	2.5	1.295																	106	53.5	3	1.89					77	53.5	2	0.7
SPy1719	rbfA	15675570	J	putative ribosome binding factor A
SPy1721	infB	15675571	J	putative initiation factor 2							253.333	20.7667	8.66667	0.306667	145	17.9	7	0.266667													259	20.5	9	0.32	282	24.2	9	0.32	219	17.6	8	0.28	121	19.5	7	0.28	154	17.9	7
SPy1724	nusA	15675574	K	transcription termination-antitermination factor							198	33.1	5.33333	0.516667	102.333	25.9	3	0.24													137	28.1	4	0.34	252	34.8	6	0.66	205	36.4	6	0.55	105	26.8	3	0.24	82	27.3	3
SPy1727	-	15675577	M	conserved hypothetical protein							26	8.7	2	0.23	27	15.2	2.5	0.295																	26	8.7	2	0.23					31	14.4	3	0.36	23	16	2
SPy1730	hit	15675580	F	putative cell-cycle regulation histidine triad (HIT) protein
SPy1738	manL	15675587	G	mannose-specific phosphotransferase system component IIAB							564	48.2	13	3.5	528	57.4667	11.3333	2.30667													630	48.8	14	4.45	631	47.3	13	3.56	431	48.5	12	2.49	484	62.4	11	1.92	600	64.2	13
SPy1740	manN	15675589	G	putative mannose-specific phosphotransferase system component IID	2						71	24.2	2.33333	0.25	102.333	23.4	5	0.613333													38	15.8	2	0.21	89	29.7	2	0.21	86	27.1	3	0.33	112	23.4	6	0.77	102	23.4	4
SPy1742	serS	15675591	J	putative seryl-tRNA synthetase							305.333	43.0667	10.3333	1.18	161	32.2333	7.66667	0.663333													348	35.8	9	0.94	303	47.5	10	1.07	265	45.9	12	1.53	126	29.6	7	0.59	204	34.4	9
SPy1743	accA	15675592	I	putative acetyl-CoA carboxylase alpha subunit							83.5	22.1	2	0.25	49	30.1	2	0.25													70	18.8	2	0.25					97	25.4	2	0.25	60	31.3	2	0.25	38	28.9	2
SPy1744	accD	15675593	I	putative acetyl-CoA carboxylase beta subunit
SPy1745	accC	15675594	I	putative acetyl-CoA carboxylase biotin carboxylase subunit							116.667	16.8333	3.33333	0.24	205.333	30.8333	4.66667	0.356667													88	17.4	4	0.3	139	14.8	3	0.21	123	18.3	3	0.21	192	39.2	6	0.47	232	28.2	4
SPy1747	accB	15675596	I	putative biotoin carboxyl carrier protein
SPy1748	fabF	15675597	I	putative beta-ketoacyl-ACP synthase II							579	54.2333	10.3333	1.36333	553	53.6667	11.3333	1.65333													658	61.2	12	1.58	445	49.5	8	0.93	634	52	11	1.58	587	52.7	11	1.78	521	52.7	10
SPy1749	fabG	15675598	Q	putative beta-ketoacyl-ACP reductase							115.333	39.7667	3	0.443333	122.667	36.6	2.33333	0.326667													116	52.5	4	0.62	117	29.9	2	0.27	113	36.9	3	0.44	143	33.6	2	0.27	113	47.5	3
SPy1750	fabD	15675599	I	putative malonyl CoA-acyl carrier protein transacylase							324.333	54.8	7	0.916667	122.667	38.1333	2.33333	0.24													310	54.8	7	0.91	387	57.4	8	1.1	276	52.2	6	0.74	100	39.7	2	0.2	108	33.7	2
SPy1751	fabK	15675600	R	putative trans-2-enoyl-ACP reductase II							107	17.8333	3.33333	0.45	28.5	12.2	2	0.21													86	15.8	4	0.45	128	20.4	3	0.45	107	17.3	3	0.45					27	8	2
SPy1753	acpP	15675601	I	putative acyl carrier protein							47.5	21.6	2	1.02																	58	21.6	2	1.02					37	21.6	2	1.02
SPy1754	fabH	15675602	I	putative beta-ketoacyl-[ACP] synthase III
SPy1758	phaB	15675604	I	putative enoyl CoA hydratase											31	6.5	2	0.24
SPy1759	dnaJ	15675605	O	heat-shock (chaperone) protein							79.6667	24.0667	4	0.456667	151	25.6333	4.33333	0.48													90	34.4	5	0.6	24	8.2	2	0.17	125	29.6	5	0.6	146	23.8	5	0.48	125	28	5
SPy1760	dnaK	15675606	O	heat shock protein 70			299.667	17.3667	7	0.54	1197	56.7333	27.6667	5.64	962.667	57.1333	24.3333	3.02333	357	19.2	9	0.74	298	19.9	6	0.48	244	13	6	0.4	1232	58.4	29	5.86	1179	56.7	27	5.53	1180	55.1	27	5.53	990	53.3	26	3.4	983	57.6	25
SPy1761	grpE	15675607	O	putative Hsp-70 cofactor							148.667	15.0667	3	0.606667	112.333	23.7	3.33333	0.85													150	20	3	0.76	150	12.6	3	0.53	146	12.6	3	0.53	101	23.2	3	0.76	127	25.3	4
SPy1763	hrcA	15675608	K	putative heat shock transcription repressor protein
SPy1770	gatB	15675614	J	putative Glu-tRNAGln amidotransferase subunit B							282	26.6333	5.66667	0.583333	69.5	20.95	3.5	0.235													218	24.4	5	0.43	303	28.8	6	0.61	325	26.7	6	0.71	44	27.3	4	0.27
SPy1771	gatA	15675615	J	putative Glutamyl-tRNA Gln amidotransferase subunit A							187.667	28.6	5.66667	0.45	107.333	19.4	2.66667	0.18													160	38.7	6	0.44	180	16.2	4	0.28	223	30.9	7	0.63	121	19.3	4	0.28	97	14.5	2
SPy1772	gatC	15675616	J	putative Glu-tRNA Gln amidotransferase subunit C
SPy1777	codY	15675618	K	putative transcriptional pleiotropic repressor							40.6667	10.8	2	0.343333	54.3333	17.9333	2.33333	0.296667													37	15.4	2	0.39	40	8.5	2	0.25	45	8.5	2	0.39	69	16.9	3	0.39	35	21.9	2
SPy1779	-	15675619	E	putative aminotransferase							137	26.6667	4.33333	0.36	215.667	37.1333	5	0.426667													132	25.2	4	0.33	169	30	4	0.33	110	24.8	5	0.42	229	41.6	6	0.53	261	39.6	5
SPy1780	-	15675620	T	conserved hypothetical protein							335.333	63.9	6.66667	3.91	342.333	60.7	7.33333	3.80667													323	73.2	7	4.17	345	63.7	7	4.17	338	54.8	6	3.39	335	61.9	7	4.17	403	72	8
SPy1781	-	15675621	R	conserved hypothetical protein
SPy1801	isp2	15675636	R	immunogenic secreted protein precursor homolog		0.999	93	9	2.66667	0.193333									47	3.8	2	0.14	120	14.9	3	0.22	112	8.3	3	0.22
SPy1805	secA	15675639	U	putative preprotein translocase binding subunit (ATPase)							282	24.1667	9.33333	0.376667	607.333	32.3333	18.6667	0.98													293	22.8	10	0.41	324	25.9	10	0.41	229	23.8	8	0.31	627	34	19	0.97	655	32.5	21
SPy1810	pmi	15675642	G	putative mannose-6-phosphate isomerase							56	13.6	2	0.19																	56	13.6	2	0.19
SPy1818	nusB	15675648	K	putative transcriptional terminator							88	17.3	2	0.44	88	17.3	2	0.44													74	17.3	2	0.44	88	17.3	2	0.44	102	17.3	2	0.44	47	17.3	2	0.44
SPy1820	-	15675649	S	conserved hypothetical protein							164.333	64.5667	5.66667	3.55	60.6667	67.9333	3.66667	1.25667													194	70.5	6	3.55	175	55	5	3.55	124	68.2	6	3.55	50	68.2	3	0.91	47	67.4	3
SPy1821	efp	15675650	J	putative translation elongation factor EF-P							210	58.5667	4.66667	1.04	127	34.6	2.66667	0.506667													232	61.6	5	1.14	214	55.7	5	1.14	184	58.4	4	0.84	151	40	3	0.58	86	23.8	2
SPy1825	uvrA	15675653	L	putative excinuclease ABC (subunit A)
SPy1828	-	15675655	S	hypothetical protein	4										113	25.7	3	0.47																													113	25.7	3
SPy1829	rpsR	15675656	J	30S RIBOSOMAL PROTEIN S18							33.5	25.95	2	0.9																					36	31.6	2	0.9	31	20.3	2	0.9
SPy1830	-	15675657	L	putative single strand binding protein - phage associated ?							133.333	18.8333	2.33333	0.783333	42	16	2	0.68													127	23.3	3	0.99	128	16.6	2	0.68	145	16.6	2	0.68	42	16	2	0.68
SPy1831	rpsF	15675658	J	30S ribosomal protein S6							360.667	61.5	7	19.1	379.333	85.0667	7.33333	20.65													361	61.5	7	24.71	326	61.5	7	13.97	395	61.5	7	18.62	356	70.8	7	18.62	405	96.9	8
SPy1833	mutY	15675660	L	putative A/G-specific adenine glycosylase											19	14.7	2	0.16																									19	14.7	2	0.16
SPy1835	trx	15675662	O	putative thioredoxin			99.6667	47.1	2.33333	1.00333	109.333	42	2.33333	0.843333	89.3333	29.5	2	0.68	127	59.6	2	0.8	83	28.8	2	0.8	89	52.9	3	1.41	121	35.6	3	1.17	105	52.9	2	0.68	102	37.5	2	0.68	91	25	2	0.68	73	25	2
SPy1837	mutS2	15675664	L	putative DNA mismatch repair protein
SPy1840	-	15675666	-	hypothetical protei
SPy1842	spi	15675668	U	putative signal peptidase I							49	13.7	2	0.32	58.6667	17.1	2.33333	0.383333																					49	13.7	2	0.32	32	13.7	2	0.32	92	20.8	2
SPy1849	pfl	15675672	C	putative pyruvate formate-lyase			168.667	8.43333	2.33333	0.103333	1334.67	61.7	28.3333	2.63667	999	55.3667	25	2.10667	91	10.2	2	0.09	245	9	3	0.13	170	6.1	2	0.09	1414	60.4	30	3.05	1280	62.5	28	2.49	1310	62.2	27	2.37	971	58.7	23	1.7	1123	52.3	26
SPy1851	-	15675674	-	putative C3-degrading proteinase							86.6667	26.4	2	0.25	24	16.4	2	0.25													107	22.4	2	0.25	70	26.4	2	0.25	83	30.4	2	0.25					24	16.4	2
SPy1862	-	15675681	S	conserved hypothetical protein							139.333	54.9	3.33333	1.87667	201.333	68.0333	3.33333	2.29333													178	78.8	4	2.92	189	66.7	4	1.98	51	19.2	2	0.73	161	70.7	3	1.98	244	66.7	4
SPy1865	-	15675684	-	conserved hypothetical protein							84	17.1	2	0.33																					84	17.1	2	0.33
SPy1867	deoC	15675686	F	putative deoxyribose-phosphate aldolase							89	24.9333	2.66667	0.49	60	20.6	2	0.3													72	31.8	3	0.48	73	18.8	2	0.3	122	24.2	3	0.69					60	20.6	2
SPy1869	udp	15675688	F	putative uridine phosphorylase							174.667	46.8333	4.33333	0.696667	101.333	30.5	2	0.4													179	41.7	4	0.57	195	49.4	5	0.76	150	49.4	4	0.76	94	30.5	2	0.4	121	39	2
SPy1874	-	15675693	O	putative glycoprotein endopeptidase
SPy1875	-	15675694	-	conserved hypothetical protein							23	44.7	2	0.91																									23	44.7	2	0.91
SPy1876	-	15675695	R	conserved hypothetical protein							160.667	36.1667	6.66667	0.43	77.6667	30.0667	4	0.233333													203	41.3	10	0.69	213	40.4	6	0.37	66	26.8	4	0.23	75	26.3	5	0.3	98	32.1	4
SPy1877	glnA	15675696	E	putative glutamine synthetase							293.667	28.2	7.33333	0.786667	100.667	18.7667	2.33333	0.163333													284	26.1	5	0.56	293	24.8	7	0.66	304	33.7	10	1.14	93	20.8	2	0.14	121	19.4	2
SPy1878	-	15675697	K	putative transcriptional regulator
SPy1881	pgk	15675699	G	putative phosphoglycerate kinase			346.667	39.9667	8	1.52333	1334	77.1667	24.3333	15.85	1000.33	72.4667	21.3333	7.42667	255	41	8	1.56	439	45	10	2.03	346	33.9	6	0.98	1316	81.2	25	16.71	1373	76.4	24	15.42	1313	73.9	24	15.42	985	70.9	21	9.43	941	74.4	21
SPy1882	lppC	15675700	R	putative acid phosphatase		0.988					115.667	31.1	4.33333	0.53	297.667	42.2333	6.33333	1.32667													132	39.1	4	0.48	85	19.7	4	0.48	130	34.5	5	0.63	239	45.4	6	1.18	323	41.5	6
SPy1884	-	15675701	O	similar to several eukaryotic hypersensitive-induced response proteins	1						154	25.2333	4.33333	0.516667	350	42.3333	9.33333	1.62333													148	25.7	4	0.47	113	23	4	0.47	201	27	5	0.61	394	44.9	10	2.15	280	44.3	9
SPy1885	-	15675702	R	conserved hypothetical protein							204.667	21.1667	4.33333	0.31	144.667	17.4667	3.66667	0.223333													250	31	5	0.31	200	21.5	4	0.31	164	11	4	0.31	155	15.9	3	0.18	140	20.8	5
SPy1886	asp	15675703	S	putative alkaline-shock protein							34	50.4	2	0.59																									34	50.4	2	0.59
SPy1888	rpmB	15675704	J	50S ribosomal protein L28							28.3333	27.4	2	1.3	51	40.3	2	2.49													24	27.4	2	1.3	30	27.4	2	1.3	31	27.4	2	1.3
SPy1889	fba	15675705	G	putative fructose-bisphosphate aldolase							769	68.5	15	6.90333	704.667	67.1	14.6667	4.72333													742	60.1	17	8.28	837	71.7	14	6.58	728	73.7	14	5.85	728	72	16	5.19	615	69.6	15
SPy1892	-	15675706	R	conserved hypothetical protein	1	0.839									55	27.6	2.5	0.255																									41	31.2	2	0.2	69	24	3
SPy1894	pyrG	15675707	F	putative CTP synthetase											58.3333	15.3667	2	0.133333																									53	13.3	2	0.11	72	18.2	2
SPy1895	rpoE	15675708	K	putative DNA-directed RNA polymerase (delta subunit)							77	18.3	2	0.76																					77	18.3	2	0.76
SPy1896	ropA	15675709	O	transcription regulator - (trigger factor (prolyl isomerase))							486.667	38.4	12	1.82667	361.333	30.5	9	1.06667													534	37.2	12	1.96	474	40.3	12	1.76	452	37.7	12	1.76	340	29	9	1.25	406	30.9	9
SPy1906	hsdM	15675719	V	putative type I site-specific deoxyribonuclease							30	10.5	2	0.11																	30	10.5	2	0.11
SPy1911	salY	15675721	V	putative ABC transporter (permease) associated with salivaricin lantibiotic	10						16	20.8	2	0.09																	16	20.8	2	0.09
SPy1916	lacG	15675725	G	putative phospho-beta-D-galactosidase							53.5	9.65	2	0.13																	81	8.8	2	0.13					26	10.5	2	0.13
SPy1917	lacE	15675726	G	putative PTS system, lactose-specific component IIBC	9										84	15	2	0.17																									84	15	2	0.17
SPy1918	lacF	15675727	G	putative PTS system, lactose-specific component IIA							108.5	38.1	2	0.69																	113	38.1	2	0.69					104	38.1	2	0.69
SPy1919	lacD.2	15675728	G	putative tagatose 1,6-diphosphate aldolase							349.667	56	9	1.46667	210.667	35.0667	4.66667	0.5													365	61.2	9	1.38	347	51.4	10	1.84	337	55.4	8	1.18	220	32.1	4	0.42	259	39.8	5
SPy1922	lacB.2	15675730	G	putative galactose-6-phosphate isomerase (B subunit)							76.5	24.55	3.5	0.785																	99	27.5	4	0.93	54	21.6	3	0.64
SPy1923	lacA.2	15675731	G	galactosidase acetyltransferase
SPy1931	rpsI	15675735	J	ribosomal protein S9							322.667	76.9333	7.66667	8.26667	205.333	63.0667	6	4.37667													280	76.2	8	7.58	323	73.1	7	7.58	365	81.5	8	9.64	234	66.2	6	4.58	197	63.8	7
SPy1932	rplM	15675736	J	50S ribosomal protein L13							337.333	61.7333	6.33333	5.37	279	63.7667	6.33333	3.12333													399	62.2	6	5.76	306	62.2	7	4.59	307	60.8	6	5.76	282	62.2	7	3.61	288	66.9	5
SPy1936	-	15675739	S	conserved hypothetical protein							103.667	20.5	2	0.22																	104	9.8	2	0.22	134	17.8	2	0.22	73	33.9	2	0.22
SPy1938	-	15675741	J	putative tRNA/rRNA methyltransferase
SPy1939	-	15675742	-	hypothetical protein	2	1	209.333	26.7667	3	0.856667									192	27.9	3	0.85	242	27.5	3	1.09	194	24.9	3	0.63
SPy1941	cysS	15675744	J	putative cysteinyl-tRNA synthetase							77	16.8	2	0.13																	77	16.8	2	0.13
SPy1946	pnpA	15675748	J	putative polynucleotide phosphorylase, alpha chain							275	17.1667	4.33333	0.283333	97	12.6	4	0.18													232	18.5	4	0.28	285	17.2	4	0.23	308	15.8	5	0.34	112	13.7	5	0.23	82	11.5	3
SPy1955	rpsO	15675753	J	30S ribosomal protein S15							67.6667	54.3	4	2.19333	53.6667	43.1	2.66667	1.66													54	40.4	4	2.11	65	62.9	3	1.34	84	59.6	5	3.13	36	28.1	2	0.76	54	50.6	3
SPy1958	def	15675756	J	putative polypeptide deformylase			39	10.8	2	0.36	132.333	53.6	4	0.73	89	41.8333	3	0.516667					39	10.8	2	0.36					142	60.3	4	0.73	171	34.3	4	0.73	84	66.2	4	0.73	86	49.5	4	0.73	110	41.7	3
SPy1959	-	15675757	R	conserved hypothetical protein
SPy1961	polC	15675759	L	DNA polymerase III (alpha subunit)
SPy1962	proS	15675760	J	putative prolyl-tRNA synthetase							475	38.3667	12.3333	0.836667	301.333	29.3	8.66667	0.573333													520	36.1	15	1.01	503	36.4	10	0.67	402	42.6	12	0.83	264	30.3	9	0.52	365	27.5	9
SPy1963	-	15675761	M	may be involved in production of a peptide sex pheromone	5						99.5	15.75	2.5	0.19	62	14.45	2.5	0.19													102	7.6	2	0.15					97	23.9	3	0.23	71	13.4	3	0.23
SPy1971	-	15675765	O	conserved hypothetical protein
SPy1972	pulA	15675766	G	putative pullulanase	2	1	116.333	11.4	3.33333	0.13					560.333	30.4667	12.3333	0.363333	133	11.6	4	0.15	130	11.3	4	0.15	86	11.3	2	0.09													619	30.7	12	0.35	518	32.3	11
SPy1973	dexB	15675767	G	dextran glucosidase							100	9.45	2.5	0.14																	119	6.1	2	0.11	81	12.8	3	0.17
SPy1976	msmK	15675768	G	multiple sugar-binding ABC transport system (ATP-binding protein)							285.333	41.4	8.33333	0.88	388.667	54.0333	12	1.68333													313	40.6	8	0.83	273	41.4	8	0.83	270	42.2	9	0.98	374	60.5	13	1.68	463	58.6	12
SPy1979	ska	15675770	-	streptokinase A precursor	1	0.999
SPy1981	relA	15675772	T	(p)ppGpp synthetase											92	8.9	2	0.12																									92	8.9	2	0.12
SPy1986	-	15675776	G	putative PTS system, enzyme II, A component	9	0.887
SPy2000	dppA	15675787	E	surface lipoprotein	1	0.607					55	22.9	2	0.11	125.333	21.2333	5.33333	0.323333													55	22.9	2	0.11									109	14	4	0.23	131	24.4	6
SPy2005	-	15675792	S	hypothetical protein							153.667	62.6333	2.66667	3.59667	91	27.3	2	1.855													175	68.2	3	4.18	125	51.5	2	2.43	161	68.2	3	4.18					111	27.3	2
SPy2009	-	15675795	-	hypothetical protein		1									202.5	14.15	3	0.37																									200	17.2	3	0.37	205	11.1	3
SPy2010	scpA	15675796	O	C5A peptidase precursor		1	204.667	17.8	8.33333	0.286667					2029.67	60.7667	44.6667	3.05	264	14.5	9	0.32	219	21.8	8	0.29	131	17.1	8	0.25													1894	60.7	44	2.85	2070	63.3	46
SPy2016	sic	15675798	-	inhibitor of complement-mediated lysis		1
SPy2018	emm1	15675799	-	M protein type 1		1	1382.33	38.5667	30	16.6	164.333	20.6	4.66667	0.316667	5674.67	62.6667	45.6667	119.1	1264	39	30	16.5	1365	37.2	29	14.31	1518	39.5	31	18.99	156	22.3	5	0.34	145	19	3	0.19	192	20.5	6	0.42	5505	62.4	44	98.82	5612	61.6	46
SPy2019	mga	15675800	-	M protein trans-acting positive regulator
SPy2025	isp	15675802	R	immunogenic secreted protein precursor		1	47	15.25	2.5	0.165									45	16.6	3	0.2	49	13.9	2	0.13
SPy2031	-	15675806	V	putative ABC transporter (ATP-binding protein)
SPy2032	-	15675807	M	putative ATP-binding cassette transporter-like protein		0.991									117	28.05	2.5	0.19																									146	30.3	3	0.23
SPy2033	-	15675808	-	hypothetical protein	1	0.812									103	31.3	2	0.52
SPy2034	-	15675809	-	conversed hypothetical protein							38.5	35.7	2.5	0.94	102	30.6	2	0.69													16	40.8	2	0.69	61	30.6	3	1.19									102	30.6	2
SPy2037	-	15675810	O	conserved hypothetical		0.81					497	55.3667	12.3333	3.00333	787	57.0667	18	7.53333													425	55.7	13	3.38	581	55.7	13	2.99	485	54.7	11	2.64	914	63.1	20	10.03	762	55.7	18
SPy2039	speB	15675811	-	pyrogenic exotoxin B		1	29314	86.9	39	769.133	133	28.5	6.33333	0.733333	94.6667	24.5333	3.33333	0.28	25673	87.9	39	725.2	30035	86.4	39	857	32234	86.4	39	725.2	78	22.4	4	0.45	175	27.9	8	0.94	146	35.2	7	0.81	83	24.9	3	0.25	129	24.1	4
SPy2043	mf	15675815	-	mitogenic factor		1	3146	81.5	19.6667	50.91									2532	81.5	20	48.82	3525	81.5	19	48.82	3381	81.5	20	55.09
SPy2065	-	15675830	-	hypothetical protein											51.5	17.95	2.5	0.135																													41	21.8	3
SPy2066	-	15675831	E	putative dipeptidase		0.905					16	17.5	2	0.12																									16	17.5	2	0.12
SPy2070	groEL	15675832	O	heat shock protein (chaperonin)			126.667	22.1	5.33333	0.403333	1336.67	66.2333	26	5.49333	1170	59.4333	24	4.8	160	21.9	6	0.46	146	20.3	6	0.46	74	24.1	4	0.29	1423	67.2	27	5.73	1309	66.1	26	5.73	1278	65.4	25	5.02	1155	64.8	24	4.69	1241	58.4	24
SPy2072	groES	15675833	O	heat shock protein - cochaperonin							212	75.7	4	4.67	159	71.9	3.66667	2.27													243	64.6	4	4.67	184	89.6	4	4.67	209	72.9	4	4.67	168	74	4	2.18	160	67.7	3
SPy2073	clpC	15675834	O	putative endopeptidase Clp ATP-binding chain C							82	17.55	2	0.07	92	16	3	0.11													95	15.1	2	0.07	69	20	2	0.07					92	16	3	0.11
SPy2077	csp	15675836	K	putative cold shock protein							135	73.1333	2	2.27	88.6667	70.1667	2	1.91333													123	76.1	2	2.27	167	67.2	2	2.27	115	76.1	2	2.27	85	76.1	2	1.2	125	67.2	2
SPy2079	ahpC	15675837	O	putative alkyl hydroperoxidase			63.3333	59.8333	3	0.693333	397.333	74.7	11	8.36667	355	75.6	7.66667	4.16667	88	63.4	4	0.99	37	59.1	2	0.41	65	57	3	0.68	408	74.7	11	8.83	396	74.7	11	8.83	388	74.7	11	7.44	364	77.4	8	5.22	360	74.7	8
SPy2080	nox1	15675838	O	putative NADH oxidase/alkyl hydroperoxidase reductase							370	41.5333	9.66667	0.96	103	27.5333	5	0.51													383	37.8	9	0.79	420	47.6	12	1.4	307	39.2	8	0.69	108	29	7	0.69	117	26.7	4
SPy2092	rpsB	15675849	J	30S ribosomal protein S2			53	10.4667	2	0.28	569	55.3	12.6667	5.37667	488.667	54.9	11.3333	3.73667	69	11.8	2	0.28	33	6.3	2	0.28	57	13.3	2	0.28	537	56.9	12	4.89	546	55.3	12	4.89	624	53.7	14	6.35	537	55.7	10	3.22	454	56.1	12
SPy2093	tsf	15675850	J	putative elongation factor TS							545.667	45.5667	11	3.40667	512.333	48.7333	11.6667	2.4													574	47.1	12	3.65	555	46.2	11	3.65	508	43.4	10	2.92	504	48.8	11	2.6	525	47.1	11
SPy2095	pepO	15675851	O	putative endopeptidase O							376.667	37.6667	11	0.67	187.333	14.1667	3.33333	0.253333													423	40.4	11	0.64	311	31.9	9	0.57	396	40.7	13	0.8	184	15.4	4	0.31	238	17.7	4
SPy2096	dexS	15675852	G	putative dextran glucosidase							51	8.9	2	0.11																									51	8.9	2	0.11
SPy2097	-	15675853	G	putative PTS system enzyme II	10
SPy2099	-	15675854	K	putative transcriptional regulator (GntR family)			38	3.4	2	0.29									38	3.4	2	0.29
SPy2110	nrdD	15675860	F	putative anaerobic ribonucleoside-triphosphate reductase							101.333	15.6667	4	0.166667	76.6667	14.9	2.66667	0.106667													126	19.3	4	0.17	93	17.6	5	0.21	85	10.1	3	0.12	87	14.9	3	0.12	62	14.8	2
SPy2114	-	15675864	S	hypothetical protein							152.333	55.8333	3	2.89333	93.6667	46.8333	2.33333	1.18													142	55.1	3	2.18	175	56.2	3	3.25	140	56.2	3	3.25	84	55.1	3	1.38	71	42.7	2
SPy2116	recA	15675866	L	recombination protein							174	33.9	6.33333	0.793333	139	28.8	6.66667	0.73													156	32.3	7	0.87	166	34.7	4	0.48	200	34.7	8	1.03	164	31.7	6	0.73	134	27.5	7
SPy2148	mutS	15675890	L	putative DNA mismatch repair protein			19	5.2	2	0.08					46	11.9	2	0.07	19	5.2	2	0.08																					46	11.9	2	0.07
SPy2151	argS	15675893	J	putative arginyl-tRNA synthetase			35	8.3	2	0.12	438.333	45.7667	14	1.29333	256	27.7667	7.66667	0.526667					35	8.3	2	0.12					503	49.9	13	1.14	449	46.2	14	1.37	363	41.2	15	1.37	194	26.3	9	0.58	262	28.6	7
SPy2156	aspS	15675898	J	putative aspartyl-tRNA synthetase							107.333	17.4333	4.66667	0.306667	99	18	3.66667	0.193333													38	17.2	3	0.16	119	13.1	4	0.28	165	22	7	0.48	94	13.1	3	0.16	138	27	4
SPy2160	rpmG	15675901	J	50S ribosomal protein L33							35.6667	61.2333	2	1.6	61.6667	62.5667	2.66667	2.66667													44	55.1	2	1.6	32	55.1	2	1.6	31	73.5	2	1.6	81	57.1	3	3.2	50	73.5	3
SPy2178	rpsD	15675914	J	30S ribosomal protein S4							408.333	65.3667	9.66667	5.42333	363	48.6	8.66667	3.9													401	66	11	6.63	430	62.6	8	4.82	394	67.5	10	4.82	366	47.8	8	3.44	347	52.7	9
SPy2183	rplI	15675918	J	50S ribosomal protein L9							112.333	33.5667	4.33333	1.62333	58	21	2	0.45													101	32.7	5	2.06	106	33.3	3	0.75	130	34.7	5	2.06					41	24.7	2
SPy2188	-	15675922	J	putative tRNA-(5-methylaminomethyl-2-thiouridylate)
SPy2189	sdhB	15675923	E	putative L-serine dehydratase beta subunit											47	34.5	2	0.48																									47	34.5	2	0.48
SPy2190	sdhA	15675924	E	putative L-serine dehydratase alpha subunit							151	30.5667	4	0.633333	100	34.3	3	0.373333													182	34.8	4	0.69	157	32.1	4	0.69	114	24.8	4	0.52	126	36.6	4	0.52	91	29.7	3
SPy2197	-	15675930	S	conserved hypothetical protein	1						82	24.3333	2.33333	0.216667	132	22.8667	3	0.29													61	20.2	2	0.18	109	26.1	2	0.18	76	26.7	3	0.29	133	18.5	3	0.29	116	29.9	3
SPy2202	hasC	15675935	M	UDP-glucose pyrophosphorylase		0.972
SPy2206	guaB	15675939	R	inosine monophosphate dehydrogenase							512.333	48.8333	15	1.99333	387.333	42.3333	11.3333	1.21													471	51.3	17	2.36	543	47.1	13	1.64	523	48.1	15	1.98	362	39.6	12	1.2	366	45	13
SPy2207	trsA	15675940	J	putative tryptophanyl-tRNA synthetase							65.5	23.85	2.5	0.23																					47	25.6	2	0.18	84	22.1	3	0.28
SPy2210	-	15675942	R	ABC transporter, ATP-binding protein							293.333	35.3667	9.33333	0.723333	56	18	4	0.23													274	35.4	9	0.69	301	33.8	10	0.79	305	36.9	9	0.69					56	18	4
SPy2216	htrA	15675945	O	putative serine protease	1	0.925					369	48.6333	7.66667	1.05667	561	42.7667	7.66667	1.32667													361	51.1	8	1.11	364	48.4	8	1.11	382	46.4	7	0.95	546	36.9	7	1.27	577	48.6	8
SPy2217	spoJ	15675946	K	putative chromosome segregation protein
SPy3001	CsrR			spyM18_0328CsrR							42.3333	33.1667	3.33333	0.606667	31.6667	27.0667	2.33333	0.32													57	31.1	3	0.8	39	38.6	4	0.6	31	29.8	3	0.42	42	38.6	3	0.42	24	23.7	2
SPy3002	OppA			spyM18_0281_OppA		1	163.333	14.2333	4	0.226667	749	45.6333	18.3333	1.63667	1136.33	57.5	22.6667	2.45667	199	17.4	6	0.35	147	10.8	2	0.11	144	14.5	4	0.22	680	43.9	17	1.33	714	44.5	18	1.67	853	48.5	20	1.91	1139	63.6	25	2.98	1101	54.9	22
SPy3006				SpyM3_1741(ORF106976)							61	58.45	2	0.945																					54	82.2	2	0.69	68	34.7	2	1.2
SPy3007				M5005_Spy_0101(ORF5890)
SPy3008				M5005_Spy_1360(ORF123848)							140.667	36.8333	4.33333	0.67																	123	34.8	3	0.46	168	37.7	6	0.94	131	38	4	0.61
SPy3009				spyM18_0013(ORF703)							56	38.3	2	0.82	23	38.3	2	0.57													56	38.3	2	0.82									23	38.3	2	0.57
SPy3010				M5005_Spy_0039(ORF3228)							691	41.2667	18.6667	1.06	638	41.5667	18.3333	1.01333													691	37.8	18	1.08	682	45	18	0.95	700	41	20	1.15	678	43.9	17	0.95	647	40.3	19
SPy3011				M5005_SPy_1331(ORF125651)							78.6667	17.0333	3.33333	0.256667	100.667	18	3.33333	0.306667													49	21	2	0.13	105	13.1	4	0.36	82	17	4	0.28	132	13.7	4	0.36	91	25.5	3
SPy3012				M5005_Spy_0108(ORF6306)			139.5	6.85	3	0.14					777.333	49.5	22	1.56333	125	7.5	3	0.14					154	6.2	3	0.14													780	50.8	23	1.76	747	45.5	19
[truncated: 101 more columns]
