# Supplementary material for: Proteome driven re-evaluation and functional annotation of the Streptococcus pyogenes SF370 genome
Source: BMC Microbiol. 2011 Nov 10;11:249. doi: 10.1186/1471-2180-11-249 (PMC3224786; doi:10.1186/1471-2180-11-249)
Supplement: Additional file 5 — Annotations for "Conserved hypothetical proteins". "Conserved hypothetical proteins", which were assigned more than two unique sequences, are listed in this table with homology search based annotation, such as Gene Ontology. Total numbers of average identified unique sequences in each experiment group are listed. Abbreviations in the description column; Synonym, tag number in the SF370 genome; a) Abbreviations in the "location" column; S, secreted protein (supernatant fraction); C, cytoplasmic protein (soluble fraction); W, cell wall associated protein (insoluble fraction), uni; universally identified in all cellular fractions; the number indicates average of MS/MS spectrum number that was assigned to unique peptide sequences. b) Abbreviations in the "condition" column; sta, culture under static growth conditions; co, culture under 5% CO2 culture conditions; sha, culture under shaking conditions; uni, universally identified in all three culture conditions. The number indicates average of MS/MS spectrum number that was assigned to unique peptide sequences. c) COGs, abbreviation of functional categories in Clusters of Orthologous Groups project. "D", Cell cycle control, cell division, chromosome partitioning; "E", Amino acid transport and metabolism; "G", Carbohydrate transport and metabolism; "H", Coenzyme transport and metabolism; "I", Lipid transport and metabolism; "J", Translation, ribosomal structure and biogenesis; "K", Transcription; "M", Cell wall/membrane/envelope biogenesis; "O", Posttranslational modification, protein turnover, chaperones; "P", Inorganic ion transport and metabolism; "Q", Secondary metabolites biosynthesis, transport and catabolism; "R", General function prediction only; "S", Function unknown; "T", Signal transduction mechanisms; "U", Intracellular trafficking, secretion, and vesicular transport; "V", Defense mechanisms; and "-", Not classified into COGs; d) MSD, the number of membrane spanning domain calculated by the SOSUI program, in Re [file 1471-2180-11-249-S5.XLS]

## Sheet: Table4
Synonym	experimentally based evidence in shotgun proteomics																homology search based annotation
	location(a								condition(b								COGs(c	MSD(d	SP(e	Annotation on Gene Ontology
			SNT		SOL		INS				sta		co		sha					cellular component	biological process	molecular function	molecular function
SPy0144	C	(	0	:	2	:	0	)	sta	(	2	:	0	:	0	)	S	-	-	n/a	n/a	DNA binding	DNA binding
SPy0145	C	(	0	:	2.33333	:	0	)	sta	(	2.33333	:	0	:	0	)	J	-	-	n/a	n/a	n/a	n/a
SPy0175	C	(	0	:	3	:	0	)	co	(	0	:	3	:	0	)	G	-	-	n/a	transport signal transduction	transporter activity	transporter activity
SPy0189	C	(	0	:	2	:	0	)	sha	(	0	:	0	:	2	)	R	-	-	n/a	metabolic process	transferase activity	transferase activity
SPy0190	CW	(	0	:	4	:	4.33333	)	co, sha	(	0	:	4	:	4.33333	)	K	-	-	cytosol protein complex cell	DNA metabolic process biosynthetic process response to stress response to external stimulus cell communication carbohydrate metabolic process generation of precursor metabolites and energy catabolic process	DNA binding nucleotide binding binding hydrolase activity catalytic activity	DNA binding nucleotide binding binding hydrolase activity catalytic activity
SPy0208	C	(	0	:	2	:	0	)	co	(	0	:	2	:	0	)	R	-	-	n/a	n/a	hydrolase activity	hydrolase activity
SPy0238	C	(	0	:	2	:	0	)	sta	(	2	:	0	:	0	)	S	-	-	n/a	n/a	DNA binding	DNA binding
SPy0266	W	(	0	:	0	:	2	)	sta	(	2	:	0	:	0	)	S	1	-	n/a	n/a	n/a	n/a
SPy0287	CW	(	0	:	5	:	7.66667	)	co, sha	(	0	:	6	:	6.66667	)	O	-	-	n/a	biosynthetic process	protein binding	protein binding
SPy0307	W	(	0	:	0	:	2	)	sta	(	2	:	0	:	0	)	J	-	-	ribosome	n/a	RNA binding	RNA binding
SPy0308	C	(	0	:	2	:	0	)	co	(	0	:	2	:	0	)	H	-	-	n/a	biosynthetic process nucleobase, nucleoside, nucleotide and nucleic acid metabolic process secondary metabolic process	transferase activity nucleotide binding	transferase activity nucleotide binding
SPy0316	C	(	0	:	15	:	7	)	uni	(	7	:	7.66667	:	7.33333	)	S	-	-	n/a	n/a	n/a	n/a
SPy0317	uni	(	22.3333	:	20	:	20.6667	)	sha	(	13.6667	:	14.6667	:	34.6667	)	E	-	0.999	cell envelope external encapsulating structure	transport	transporter activity	transporter activity
SPy0319	S	(	12.6667	:	2	:	0	)	sha	(	2	:	0	:	12.6667	)	P	1	0.851	n/a	n/a	n/a	n/a
SPy0326	W	(	0	:	0	:	2	)	sta	(	2	:	0	:	0	)	P	-	-	n/a	ion transport metabolic process	catalytic activity binding transporter activity	catalytic activity binding transporter activity
SPy0338	W	(	0	:	0	:	2	)	sta	(	2	:	0	:	0	)	K	-	-	n/a	transcription regulation of biological process	binding hydrolase activity DNA binding nucleotide binding transcription regulator activity	binding hydrolase activity DNA binding nucleotide binding transcription regulator activity
SPy0406	W	(	0	:	0	:	2	)	sha	(	0	:	0	:	2	)	R	-	-	n/a	metabolic process	transferase activity	transferase activity
SPy0441	SC	(	2	:	2	:	0	)	co	(	0	:	4	:	0	)	R	-	-	n/a	metabolic process	catalytic activity binding	catalytic activity binding
SPy0464	C	(	0	:	2	:	0	)	co	(	0	:	2	:	0	)	S	-	-	n/a	n/a	RNA binding	RNA binding
SPy0467	C	(	0	:	4	:	0	)	co, sha	(	0	:	2	:	2	)	S	-	-	n/a	n/a	peptidase activity	peptidase activity
SPy0560	C	(	0	:	9.83333	:	3	)	sta	(	10.3333	:	0	:	2.5	)	I	-	-	n/a	biosynthetic process carbohydrate metabolic process	catalytic activity nucleotide binding	catalytic activity nucleotide binding
SPy0567	W	(	0	:	2	:	4	)	co	(	0	:	4	:	2	)	R	-	-	n/a	metabolic process	hydrolase activity	hydrolase activity
SPy0568	W	(	0	:	0	:	8.66667	)	uni	(	2	:	3.66667	:	3	)	R	-	-	n/a	metabolic process	hydrolase activity	hydrolase activity
SPy0575	S	(	2	:	0	:	0	)	sha	(	0	:	0	:	2	)	S	2	-	n/a	n/a	n/a	n/a
SPy0580	W	(	0	:	0	:	3.66667	)	sha	(	0	:	0	:	3.66667	)	K	-	-	n/a	nucleobase, nucleoside, nucleotide and nucleic acid metabolic process	hydrolase activity RNA binding	hydrolase activity RNA binding
SPy0587	CW	(	0	:	6	:	6	)	uni	(	4	:	4	:	4	)	R	1	-	n/a	n/a	n/a	n/a
SPy0588	CW	(	0	:	11.6667	:	9.33333	)	uni	(	6.33333	:	6	:	8.66667	)	-	1	0.941	cell	n/a	n/a	n/a
SPy0593	CW	(	0	:	8.16667	:	7.33333	)	uni	(	4.83333	:	5.33333	:	5.33333	)	S	-	-	n/a	n/a	n/a	n/a
SPy0617	C	(	0	:	4	:	0	)	sta, sha	(	2	:	0	:	2	)	R	-	-	n/a	metabolic process	hydrolase activity binding	hydrolase activity binding
SPy0652	CW	(	0	:	3	:	3	)	sta	(	6	:	0	:	0	)	R	-	-	n/a	n/a	nucleotide binding	nucleotide binding
SPy0728	W	(	0	:	4	:	9.66667	)	sta	(	9.33333	:	2	:	2.33333	)	D	1	-	plasma membrane cell cytoskeleton cytoplasm	cellular component organization cytoskeleton organization cell cycle	n/a	n/a
SPy0747	W	(	10.6667	:	2	:	30.3333	)	sta, co	(	19.3333	:	18	:	5.66667	)	R	2	0.877	cell wall cell	n/a	nuclease activity	nuclease activity
SPy0752	CW	(	0	:	6	:	5.33333	)	co, sha	(	0	:	6	:	5.33333	)	I	-	-	n/a	metabolic process signal transduction biosynthetic process lipid metabolic process	binding hydrolase activity nucleotide binding kinase activity	binding hydrolase activity nucleotide binding kinase activity
SPy0775	S	(	4.66667	:	0	:	0	)	co, sha	(	0	:	2	:	2.66667	)	R	-	-	n/a	n/a	n/a	n/a
SPy0783	W	(	0	:	0	:	2	)	co	(	0	:	2	:	0	)	R	-	-	n/a	n/a	n/a	n/a
SPy0792	W	(	0	:	0	:	4	)	sta, sha	(	2	:	0	:	2	)	M	-	-	n/a	n/a	transferase activity	transferase activity
SPy0807	CW	(	0	:	6.33333	:	7.66667	)	uni	(	4.66667	:	4	:	5.33333	)	M	5	-	n/a	metabolic process	transferase activity hydrolase activity	transferase activity hydrolase activity
SPy0811	C	(	0	:	8.66667	:	0	)	uni	(	2	:	3.66667	:	3	)	S	-	-	n/a	n/a	n/a	n/a
SPy0836	CW	(	3	:	19.3333	:	16.5	)	uni	(	18.3333	:	11	:	9.5	)	M	1	0.955	cell	protein transport	transporter activity	transporter activity
SPy0838	W	(	0	:	0	:	2	)	sta	(	2	:	0	:	0	)	V	4	0.626	cell plasma membrane	n/a	n/a	n/a
SPy0844	C	(	0	:	4	:	2	)	co	(	2	:	4	:	0	)	R	-	-	n/a	n/a	nucleotide binding	nucleotide binding
SPy0865	CW	(	0	:	7.33333	:	6.66667	)	uni	(	5.33333	:	4.33333	:	4.33333	)	S	-	-	n/a	n/a	n/a	n/a
SPy0886	W	(	0	:	2	:	4.5	)	sha	(	0	:	2	:	4.5	)	R	-	-	intracellular	cell cycle signal transduction cellular component organization	nucleotide binding	nucleotide binding
SPy0915	CW	(	0	:	2.33333	:	2	)	sha	(	0	:	0	:	4.33333	)	R	-	-	n/a	n/a	n/a	n/a
SPy0924	C	(	0	:	2.66667	:	0	)	sha	(	0	:	0	:	2.66667	)	R	-	-	n/a	nucleobase, nucleoside, nucleotide and nucleic acid metabolic process	binding nuclease activity	binding nuclease activity
SPy0998	C	(	0	:	2	:	0	)	sta	(	2	:	0	:	0	)	-	-	-	n/a	n/a	n/a	n/a
SPy1012	W	(	0	:	0	:	2	)	sha	(	0	:	0	:	2	)	R	-	-	n/a	n/a	binding	binding
SPy1020	CW	(	0	:	5	:	7.66667	)	sta, co	(	6.66667	:	4	:	2	)	R	-	-	n/a	n/a	hydrolase activity	hydrolase activity
SPy1037	S	(	16.3333	:	0	:	2	)	uni	(	8.33333	:	5.66667	:	4.33333	)	S	1	1	n/a	n/a	n/a	n/a
SPy1043	C	(	0	:	2	:	0	)	sha	(	0	:	0	:	2	)	G	-	-	n/a	metabolic process	hydrolase activity	hydrolase activity
SPy1094	CW	(	0	:	7.83333	:	6.5	)	uni	(	4.33333	:	5	:	5	)	G	1	0.854	n/a	carbohydrate metabolic process	hydrolase activity	hydrolase activity
SPy1120	W	(	0	:	2	:	5.33333	)	sta, sha	(	4	:	0	:	3.33333	)	R	-	-	cytoplasm	biological_process regulation of biological process transcription	transcription factor activity binding catalytic activity transcription regulator activity	transcription factor activity binding catalytic activity transcription regulator activity
SPy1161	C	(	0	:	7.5	:	4	)	sta, co	(	5	:	4.5	:	2	)	R	-	-	intracellular	n/a	nucleotide binding	nucleotide binding
SPy1210	C	(	0	:	6	:	2	)	sta	(	4	:	2	:	2	)	K	-	-	intracellular	transcription regulation of biological process	binding transcription factor activity transferase activity	binding transcription factor activity transferase activity
SPy1260	CW	(	0	:	24	:	18.3333	)	uni	(	17.3333	:	12.6667	:	12.3333	)	S	-	-	n/a	n/a	n/a	n/a
SPy1262	CW	(	0	:	50.3333	:	36	)	uni	(	30.6667	:	29	:	26.6667	)	S	-	-	n/a	n/a	n/a	n/a
SPy1493	C	(	0	:	4	:	2	)	co	(	0	:	6	:	0	)	S	-	-	n/a	n/a	n/a	n/a
SPy1518	CW	(	0	:	7	:	9.66667	)	uni	(	6.66667	:	5	:	5	)	S	-	-	cytoplasm	cell cycle reproduction cellular component organization	protein binding	protein binding
SPy1551	C	(	0	:	4	:	0	)	sta, sha	(	2	:	0	:	2	)	S	-	-	n/a	translation	RNA binding catalytic activity	RNA binding catalytic activity
SPy1567	C	(	0	:	2	:	0	)	sta	(	2	:	0	:	0	)	R	-	-	n/a	biosynthetic process	hydrolase activity nucleic acid binding nucleotide binding	hydrolase activity nucleic acid binding nucleotide binding
SPy1582	CW	(	0	:	2	:	2	)	sta, co	(	2	:	2	:	0	)	Q	-	-	n/a	metabolic process	transferase activity	transferase activity
SPy1613	CW	(	0	:	12.3333	:	7	)	uni	(	8.66667	:	5.33333	:	5.33333	)	J	-	-	ribosome	primary metabolic process	binding	binding
SPy1630	C	(	0	:	7.5	:	0	)	co	(	2	:	3.5	:	2	)	K	-	-	intracellular protein complex	transcription	DNA binding transferase activity	DNA binding transferase activity
SPy1633	W	(	2	:	2.66667	:	12.3333	)	sta	(	10.6667	:	3	:	3.33333	)	R	1	0.709	cell plasma membrane	n/a	RNA binding hydrolase activity	RNA binding hydrolase activity
SPy1646	CW	(	0	:	15.6667	:	10	)	co, sha	(	5	:	9.66667	:	11	)	D	-	-	cytoplasm	cell cycle anatomical structure morphogenesis cellular component organization regulation of biological process biological_process	n/a	n/a
SPy1687	C	(	0	:	5	:	0	)	co, sha	(	0	:	3	:	2	)	S	-	-	cytoplasm	n/a	n/a	n/a
SPy1698	W	(	0	:	0	:	2	)	sta	(	2	:	0	:	0	)	S	-	-	n/a	n/a	n/a	n/a
SPy1700	W	(	0	:	2	:	4.66667	)	sta, co	(	4	:	2.66667	:	0	)	R	-	-	n/a	metabolic process	hydrolase activity	hydrolase activity
SPy1727	CW	(	0	:	5	:	7.5	)	sta, co	(	4.5	:	6	:	2	)	M	-	-	n/a	n/a	transferase activity	transferase activity
SPy1780	CW	(	0	:	9	:	12.6667	)	sta	(	14	:	5.66667	:	2	)	T	-	-	n/a	response to stress	n/a	n/a
SPy1781	W	(	0	:	0	:	4	)	co, sha	(	0	:	2	:	2	)	R	-	-	n/a	metabolic process	hydrolase activity	hydrolase activity
SPy1820	CW	(	0	:	13.3333	:	9.33333	)	uni	(	9.33333	:	7.33333	:	6	)	S	-	-	n/a	n/a	n/a	n/a
SPy1862	CW	(	0	:	16.3333	:	8.66667	)	uni	(	6.66667	:	9.33333	:	9	)	S	-	-	n/a	n/a	n/a	n/a
SPy1865	C	(	0	:	6.5	:	0	)	uni	(	2	:	2.5	:	2	)	-	-	-	n/a	n/a	DNA binding	DNA binding
SPy1875	C	(	0	:	6	:	0	)	uni	(	2	:	2	:	2	)	-	-	-	n/a	n/a	n/a	n/a
SPy1876	CW	(	0	:	13	:	9.16667	)	uni	(	10.6667	:	5	:	6.5	)	R	-	-	n/a	n/a	binding hydrolase activity RNA binding	binding hydrolase activity RNA binding
SPy1885	CW	(	0	:	15	:	22.6667	)	uni	(	8	:	13.3333	:	16.3333	)	R	-	-	n/a	carbohydrate metabolic process	kinase activity	kinase activity
SPy1892	W	(	0	:	0	:	2.5	)	sta	(	2.5	:	0	:	0	)	R	1	0.839	n/a	metabolic process	hydrolase activity	hydrolase activity
SPy1936	C	(	0	:	4	:	0	)	sta, sha	(	2	:	0	:	2	)	S	-	-	n/a	n/a	n/a	n/a
SPy1959	W	(	0	:	0	:	5.66667	)	sha	(	0	:	2	:	3.66667	)	R	-	-	n/a	metabolic process	catalytic activity	catalytic activity
SPy1971	C	(	0	:	2	:	0	)	sha	(	0	:	0	:	2	)	O	-	-	n/a	cellular homeostasis regulation of biological process	n/a	n/a
SPy2034	C	(	0	:	7.33333	:	2	)	uni	(	4.5	:	2.5	:	2.33333	)	-	-	-	n/a	n/a	n/a	n/a
SPy2037	CW	(	2	:	31	:	36.3333	)	uni	(	30.3333	:	21.6667	:	17.3333	)	O	-	0.81	cytoplasm plasma membrane	protein metabolic process biosynthetic process nucleobase, nucleoside, nucleotide and nucleic acid metabolic process	kinase activity transferase activity binding catalytic activity	kinase activity transferase activity binding catalytic activity
SPy2197	C	(	0	:	8.16667	:	3	)	uni	(	5.33333	:	2.5	:	3.33333	)	S	1	-	n/a	n/a	n/a	n/a
