# Supplementary material for: Proteome driven re-evaluation and functional annotation of the Streptococcus pyogenes SF370 genome
Source: BMC Microbiol. 2011 Nov 10;11:249. doi: 10.1186/1471-2180-11-249 (PMC3224786; doi:10.1186/1471-2180-11-249)
Supplement: Additional file 6 — Annotations for "Hypothetical proteins". "Hypothetical proteins", which were assigned more than two unique sequences, are listed in this table with homology search based annotation, such as Gene Ontology. Total numbers of average identified unique sequences in each experiment group are listed. Abbreviations in the description column; Synonym, tag number in the SF370 genome; a) Abbreviations in the "location" column; S, secreted protein (supernatant fraction); C, cytoplasmic protein (soluble fraction); W, cell wall associated protein (insoluble fraction), uni; universally identified in all cellular fractions; the number indicates average of MS/MS spectrum number that was assigned to unique peptide sequences. b) Abbreviations in the "condition" column; sta, culture under static growth conditions; co, culture under 5% CO2 culture conditions; sha, culture under shaking conditions; uni, universally identified in all three culture conditions. The number indicates average of MS/MS spectrum number that was assigned to unique peptide sequences. c) COGs, abbreviation of functional categories in Clusters of Orthologous Groups project. "D", Cell cycle control, cell division, chromosome partitioning; "E", Amino acid transport and metabolism; "G", Carbohydrate transport and metabolism; "H", Coenzyme transport and metabolism; "I", Lipid transport and metabolism; "J", Translation, ribosomal structure and biogenesis; "K", Transcription; "M", Cell wall/membrane/envelope biogenesis; "O", Posttranslational modification, protein turnover, chaperones; "P", Inorganic ion transport and metabolism; "Q", Secondary metabolites biosynthesis, transport and catabolism; "R", General function prediction only; "S", Function unknown; "T", Signal transduction mechanisms; "U", Intracellular trafficking, secretion, and vesicular transport; "V", Defense mechanisms; and "-", Not classified into COGs; d) MSD, the number of membrane spanning domain calculated by the SOSUI program, in Reference 48. e) SP, t [file 1471-2180-11-249-S6.XLS]

## Sheet: Table5
Synonym	experimentally based evidence in shotgun proteomics																homology search based annotation
	location(a								condition(b								COGs(c	MSD(d	SP(e	Annotation on Gene Ontology
			SNT		SOL		INS				sta		co		sha					cellular component	biological process	molecular function	molecular function
SPy0128	W	(	4	:	9	:	23.3333	)	uni	(	7.66667	:	11	:	17.6667	)	-	2	1	extracellular region cell wall cell	n/a	n/a	n/a
SPy0130	W	(	6	:	0	:	13	)	uni	(	5.33333	:	6.66667	:	7	)	-	-	0.996	cell surface	n/a	n/a	n/a
SPy0228	C	(	0	:	2	:	0	)	co	(	0	:	2	:	0	)	K	-	-	intracellular	transcription regulation of biological process	transcription factor activity	transcription factor activity
SPy0248	CW	(	0	:	19	:	16.3333	)	uni	(	12	:	11.6667	:	11.6667	)	R	-	-	n/a	n/a	DNA binding	DNA binding
SPy0351	C	(	0	:	2	:	0	)	sha	(	0	:	0	:	2	)	U	5	1	cell plasma membrane	cellular component organization	n/a	n/a
SPy0448	S	(	3	:	0	:	0	)	sha	(	0	:	0	:	3	)	-	-	1	membrane integral to membrane	oxidation reduction chemotaxis signal transduction	metal ion binding ubiquinol-cytochrome-c reductase activity oxidoreductase activity 2 iron 2 sulfur cluster binding iron-sulfur cluster binding signal transducer activity	metal ion binding ubiquinol-cytochrome-c reductase activity oxidoreductase activity 2 iron 2 sulfur cluster binding iron-sulfur cluster binding signal transducer activity
SPy0552	W	(	0	:	0	:	2	)	sha	(	0	:	0	:	2	)	-	-	-	n/a	n/a	n/a	n/a
SPy0604	S	(	2	:	0	:	0	)	sha	(	0	:	0	:	2	)	-	1	1	n/a	n/a	n/a	n/a
SPy0697	C	(	0	:	2	:	0	)	sta	(	2	:	0	:	0	)	-	4	-	n/a	n/a	n/a	n/a
SPy0702	W	(	0	:	0	:	2	)	sta	(	2	:	0	:	0	)	-	-	-	n/a	n/a	n/a	n/a
SPy0741	W	(	0	:	2	:	5	)	co	(	2	:	5	:	0	)	-	-	-	n/a	n/a	n/a	n/a
SPy0802	CW	(	0	:	4	:	6	)	co, sha	(	2	:	4	:	4	)	-	1	-	n/a	catabolic process	n/a	n/a
SPy0818	S	(	5	:	0	:	0	)	sta, sha	(	2	:	0	:	3	)	M	-	-	n/a	n/a	n/a	n/a
SPy0843	W	(	0	:	0	:	45	)	sta, co	(	14.3333	:	24	:	6.66667	)	-	-	0.898	cell	n/a	n/a	n/a
SPy0861	S	(	4	:	0	:	0	)	sta, co	(	2	:	2	:	0	)	-	1	1	n/a	n/a	peptidase activity	peptidase activity
SPy0912	C	(	0	:	13.6667	:	3.33333	)	uni	(	6.33333	:	4.66667	:	6	)	-	-	-	n/a	n/a	n/a	n/a
SPy0919	CW	(	0	:	10	:	9.66667	)	uni	(	6.66667	:	5.66667	:	7.33333	)	-	1	1	n/a	n/a	n/a	n/a
SPy0923	C	(	0	:	4	:	0	)	co, sha	(	0	:	2	:	2	)	-	-	-	n/a	n/a	catalytic activity	catalytic activity
SPy0944	C	(	0	:	2	:	0	)	sta	(	2	:	0	:	0	)	-	-	-	intracellular cytoplasm	regulation of transcription, DNA-dependent two-component signal transduction system (phosphorelay) translational elongation translation	two-component response regulator activity DNA binding GTP binding translation elongation factor activity GTPase activity nucleotide binding	two-component response regulator activity DNA binding GTP binding translation elongation factor activity GTPase activity nucleotide binding
SPy0996	CW	(	0	:	2	:	2	)	co, sha	(	0	:	2	:	2	)	-	-	-	n/a	n/a	n/a	n/a
SPy1143	W	(	0	:	0	:	4.33333	)	co, sha	(	0	:	2	:	2.33333	)	J	-	-	n/a	n/a	n/a	n/a
SPy1154	S	(	14.3333	:	0	:	2.33333	)	sta, sha	(	6	:	3	:	7.66667	)	M	2	1	n/a	n/a	n/a	n/a
SPy1157	CW	(	0	:	18.3333	:	15.3333	)	uni	(	9.66667	:	11.6667	:	12.3333	)	-	1	0.944	n/a	n/a	n/a	n/a
SPy1261	C	(	0	:	6.33333	:	0	)	co	(	0	:	4	:	2.33333	)	S	-	-	n/a	n/a	n/a	n/a
SPy1264	CW	(	0	:	3	:	3.33333	)	sta	(	6.33333	:	0	:	0	)	-	2	-	n/a	n/a	n/a	n/a
SPy1315	CW	(	10	:	29	:	48.6667	)	sha	(	20.3333	:	18.6667	:	48.6667	)	E	6	1	cell plasma membrane cell envelope external encapsulating structure	transport	transporter activity	transporter activity
SPy1343	W	(	0	:	3.33333	:	7.83333	)	sta	(	6	:	2.66667	:	2.5	)	S	-	-	n/a	n/a	peptidase activity	peptidase activity
SPy1446	SC	(	2	:	2	:	0	)	sta, co	(	2	:	2	:	0	)	S	-	-	n/a	n/a	n/a	n/a
SPy1558	W	(	0	:	0	:	2	)	co	(	0	:	2	:	0	)	O	-	0.838	n/a	cellular homeostasis regulation of biological process	catalytic activity antioxidant activity	catalytic activity antioxidant activity
SPy1571	C	(	0	:	7.66667	:	2	)	uni	(	2	:	5	:	2.66667	)	-	-	-	n/a	response to stress DNA metabolic process	DNA binding nucleotide binding protein binding	DNA binding nucleotide binding protein binding
SPy1572	C	(	0	:	2	:	0	)	sha	(	0	:	0	:	2	)	-	-	-	n/a	n/a	n/a	n/a
SPy1643	uni	(	17	:	16.6667	:	14.6667	)	sta	(	16.3333	:	15.6667	:	16.3333	)	-	1	-	n/a	n/a	n/a	n/a
SPy1686	uni	(	10.3333	:	11	:	6	)	sha	(	3	:	4	:	20.3333	)	S	2	0.563	extracellular region	protein metabolic process catabolic process	peptidase activity binding	peptidase activity binding
SPy1697	uni	(	3	:	2	:	4	)	co, sha	(	0	:	4	:	5	)	-	-	-	n/a	n/a	n/a	n/a
SPy1828	CW	(	0	:	5.33333	:	7.5	)	uni	(	3	:	5.5	:	4.33333	)	S	4	-	n/a	n/a	n/a	n/a
SPy1840	C	(	0	:	2	:	0	)	sha	(	0	:	0	:	2	)	-	-	-	n/a	n/a	n/a	n/a
SPy1939	S	(	9	:	0	:	0	)	uni	(	3	:	2	:	4	)	-	2	1	n/a	n/a	n/a	n/a
SPy2005	C	(	0	:	13.3333	:	4.5	)	uni	(	4.66667	:	5.66667	:	7.5	)	S	-	-	n/a	n/a	n/a	n/a
SPy2009	W	(	0	:	0	:	11	)	uni	(	3	:	3.66667	:	4.33333	)	-	-	1	cell	n/a	n/a	n/a
SPy2033	CW	(	2	:	5.66667	:	7	)	co, sha	(	2	:	5.33333	:	7.33333	)	-	1	0.812	n/a	n/a	ATP binding	ATP binding
SPy2065	W	(	0	:	0	:	2.5	)	sta	(	2.5	:	0	:	0	)	-	-	-	n/a	n/a	n/a	n/a
SPy2114	CW	(	0	:	14	:	9	)	uni	(	5.33333	:	9	:	8.66667	)	S	-	-	n/a	metabolic process	hydrolase activity peptidase activity	hydrolase activity peptidase activity
