# Supplementary material for: Proteome driven re-evaluation and functional annotation of the Streptococcus pyogenes SF370 genome
Source: BMC Microbiol. 2011 Nov 10;11:249. doi: 10.1186/1471-2180-11-249 (PMC3224786; doi:10.1186/1471-2180-11-249)
Supplement: Additional file 7 — Table listing the information on primers used for RT-PCR assay. The RT-PCR procedure is detailed in the Methods section. The sequences of each primer, cycle numbers for amplification, and estimated product sizes are listed. [file 1471-2180-11-249-S7.XLS]

## Sheet: Sheet1
ORF candidate	primer sequence	Cycle number	product size (bp)
ORF13562	CGCTATAAAGCTTACGCAAA	30	151
	ATGCTAGAGGACCTTTAGAC
ORF125651	GCGGGACCAAATACTAACGG	30	150
	ACGACGATCAAGGTGAGGAG
ORF6306	CTCTTATTGGAACTCAGTGG	30	233
	ACCATCTTTAAATTCGAGGT
ORF703	TAAGTACCGTAAAGCTAATACTA	37	196
	TTTTGAATAGACTTCTTCTTT
ORF15403	AACGTGAATATGATTTGCTT	37	176
	GATATAAGATTCCTTGCCTG
ORF3228	TTATCCGCTATAATGGGACT	25	150
	CTTTCGCATAAGATTCCACT
ORF123848	CTGTTACAGGTATGGTAAAG	30	199
	GAGAAACTTTCAAGGTAGTG
ORF5890	ACGATTGTTGCCTTACCAGGTG	30	110
	GCTAACTCACGAGGAGAGCACATC
ORF106976	CACAAACAAAACCCCTATGCG	30	107
	GATAAATCCAGCAGGAGACAAAGC
